# Supplementary material for: Gold-in-copper at low *CO coverage enables efficient electromethanation of CO2
Source: Nat Commun. 2021 Jun 7;12:3387. doi: 10.1038/s41467-021-23699-4 (PMC8184940; doi:10.1038/s41467-021-23699-4)
Supplement: Supplementary file 2 — Source Data [file 41467_2021_23699_MOESM2_ESM.zip]

Archive with 126 entries (120 files):
- Source data_Supplementary Figure 4/
- Source data_Supplementary Figure 4/Au3Cu33_2_9_CHO
- Source data_Supplementary Figure 4/Au3Cu33_2_9_CO
- Source data_Supplementary Figure 4/Au3Cu33_2_9_H_CO
- Source data_Supplementary Figure 4/Au3Cu33_2_9_OCCOH
- Source data_Supplementary Figure 4/Au3Cu33_3_9_CHO
- Source data_Supplementary Figure 4/Au3Cu33_3_9_CO
- Source data_Supplementary Figure 4/Au3Cu33_3_9_H_CO
- Source data_Supplementary Figure 4/Au3Cu33_3_9_OCCOH
- Source data_Supplementary Figure 4/Au3Cu33_4_9_CHO
- Source data_Supplementary Figure 4/Au3Cu33_4_9_CO
- Source data_Supplementary Figure 4/Au3Cu33_4_9_H_CO
- Source data_Supplementary Figure 4/Au3Cu33_4_9_OCCOH
- Source data_Figure 1/
- Source data_Figure 1/Au1Cu35_2_9_CHO
- Source data_Figure 1/Au1Cu35_2_9_CO
- Source data_Figure 1/Au1Cu35_2_9_H_CO
- Source data_Figure 1/Au1Cu35_2_9_H_H
- Source data_Figure 1/Au1Cu35_2_9_OCCOH
- Source data_Figure 1/Au1Cu35_3_9_CHO
- Source data_Figure 1/Au1Cu35_3_9_CO
- Source data_Figure 1/Au1Cu35_3_9_H_CO
- Source data_Figure 1/Au1Cu35_3_9_H_H
- Source data_Figure 1/Au1Cu35_3_9_OCCOH
- Source data_Figure 1/Au1Cu35_4_9_CHO
- Source data_Figure 1/Au1Cu35_4_9_CO
- Source data_Figure 1/Au1Cu35_4_9_H_CO
- Source data_Figure 1/Au1Cu35_4_9_H_H
- Source data_Figure 1/Au1Cu35_4_9_OCCOH
- Source data_Figure 1/Au2Cu34_2_9_CHO
- Source data_Figure 1/Au2Cu34_2_9_CO
- Source data_Figure 1/Au2Cu34_2_9_H_CO
- Source data_Figure 1/Au2Cu34_2_9_H_H
- Source data_Figure 1/Au2Cu34_2_9_OCCOH
- Source data_Figure 1/Au2Cu34_3_9_CHO
- Source data_Figure 1/Au2Cu34_3_9_CO
- Source data_Figure 1/Au2Cu34_3_9_H_CO
- Source data_Figure 1/Au2Cu34_3_9_H_H
- Source data_Figure 1/Au2Cu34_3_9_OCCOH
- Source data_Figure 1/Au2Cu34_4_9_CHO
- Source data_Figure 1/Au2Cu34_4_9_CO
- Source data_Figure 1/Au2Cu34_4_9_H_CO
- Source data_Figure 1/Au2Cu34_4_9_H_H
- Source data_Figure 1/Au2Cu34_4_9_OCCOH
- Source data_Figure 1/Au3Cu33_2_9_CHO
- Source data_Figure 1/Au3Cu33_2_9_CO
- Source data_Figure 1/Au3Cu33_2_9_H_CO
- Source data_Figure 1/Au3Cu33_2_9_H_H
- Source data_Figure 1/Au3Cu33_2_9_OCCOH
- Source data_Figure 1/Au3Cu33_3_9_CHO
- Source data_Figure 1/Au3Cu33_3_9_CO
- Source data_Figure 1/Au3Cu33_3_9_H_CO
- Source data_Figure 1/Au3Cu33_3_9_H_H
- Source data_Figure 1/Au3Cu33_3_9_OCCOH
- Source data_Figure 1/Au3Cu33_4_9_CHO
- Source data_Figure 1/Au3Cu33_4_9_CO
- Source data_Figure 1/Au3Cu33_4_9_H_CO
- Source data_Figure 1/Au3Cu33_4_9_H_H
- Source data_Figure 1/Au3Cu33_4_9_OCCOH
- Source data_Figure 1/Cu36_2_9_CHO
- Source data_Figure 1/Cu36_2_9_CO
- Source data_Figure 1/Cu36_2_9_H_CO
- Source data_Figure 1/Cu36_2_9_H_H
- Source data_Figure 1/Cu36_2_9_OCCOH
- Source data_Figure 1/Cu36_3_9_CHO
- Source data_Figure 1/Cu36_3_9_CO
- Source data_Figure 1/Cu36_3_9_H_CO
- Source data_Figure 1/Cu36_3_9_H_H
- Source data_Figure 1/Cu36_3_9_OCCOH
- Source data_Figure 1/Cu36_4_9_CHO
- Source data_Figure 1/Cu36_4_9_CO
- Source data_Figure 1/Cu36_4_9_H_CO
- Source data_Figure 1/Cu36_4_9_H_H
- Source data_Figure 1/Cu36_4_9_OCCOH
- Source data_Supplementary Figure 1/
- Source data_Supplementary Figure 1/Cu36_2_9_CHO
- Source data_Supplementary Figure 1/Cu36_2_9_CO
- Source data_Supplementary Figure 1/Cu36_2_9_H_CO
- Source data_Supplementary Figure 1/Cu36_2_9_OCCOH
- Source data_Supplementary Figure 1/Cu36_3_9_CHO
- Source data_Supplementary Figure 1/Cu36_3_9_CO
- Source data_Supplementary Figure 1/Cu36_3_9_H_CO
- Source data_Supplementary Figure 1/Cu36_3_9_OCCOH
- Source data_Supplementary Figure 1/Cu36_4_9_CHO
- Source data_Supplementary Figure 1/Cu36_4_9_CO
- Source data_Supplementary Figure 1/Cu36_4_9_H_CO
- Source data_Supplementary Figure 1/Cu36_4_9_OCCOH
- Source data_Supplementary Figure 5/
- Source data_Supplementary Figure 5/Au1Cu35_2_9_H_H
- Source data_Supplementary Figure 5/Au1Cu35_3_9_H_H
- Source data_Supplementary Figure 5/Au1Cu35_4_9_H_H
- Source data_Supplementary Figure 5/Au2Cu34_2_9_H_H
- Source data_Supplementary Figure 5/Au2Cu34_3_9_H_H
- Source data_Supplementary Figure 5/Au2Cu34_4_9_H_H
- Source data_Supplementary Figure 5/Au3Cu33_2_9_H_H
- Source data_Supplementary Figure 5/Au3Cu33_3_9_H_H
- Source data_Supplementary Figure 5/Au3Cu33_4_9_H_H
- Source data_Supplementary Figure 5/Cu36_2_9_H_H
- Source data_Supplementary Figure 5/Cu36_3_9_H_H
- Source data_Supplementary Figure 5/Cu36_4_9_H_H
- Source data_Supplementary Figure 2/
- Source data_Supplementary Figure 2/Au1Cu35_2_9_CHO
- Source data_Supplementary Figure 2/Au1Cu35_2_9_CO
- Source data_Supplementary Figure 2/Au1Cu35_2_9_H_CO
- Source data_Supplementary Figure 2/Au1Cu35_2_9_OCCOH
- Source data_Supplementary Figure 2/Au1Cu35_3_9_CHO
- Source data_Supplementary Figure 2/Au1Cu35_3_9_CO
- Source data_Supplementary Figure 2/Au1Cu35_3_9_H_CO
- Source data_Supplementary Figure 2/Au1Cu35_3_9_OCCOH
- Source data_Supplementary Figure 2/Au1Cu35_4_9_CHO
- Source data_Supplementary Figure 2/Au1Cu35_4_9_CO
- Source data_Supplementary Figure 2/Au1Cu35_4_9_H_CO
- Source data_Supplementary Figure 2/Au1Cu35_4_9_OCCOH
- Source data_Supplementary Figure 3/
- Source data_Supplementary Figure 3/Au2Cu34_2_9_CHO
- Source data_Supplementary Figure 3/Au2Cu34_2_9_CO
- Source data_Supplementary Figure 3/Au2Cu34_2_9_H_CO
- Source data_Supplementary Figure 3/Au2Cu34_2_9_OCCOH
- Source data_Supplementary Figure 3/Au2Cu34_3_9_CHO
- Source data_Supplementary Figure 3/Au2Cu34_3_9_CO
- Source data_Supplementary Figure 3/Au2Cu34_3_9_H_CO
- Source data_Supplementary Figure 3/Au2Cu34_3_9_OCCOH
- Source data_Supplementary Figure 3/Au2Cu34_4_9_CHO
- Source data_Supplementary Figure 3/Au2Cu34_4_9_CO
- Source data_Supplementary Figure 3/Au2Cu34_4_9_H_CO
- Source data_Supplementary Figure 3/Au2Cu34_4_9_OCCOH
