# Supplementary material for: Gold-in-copper at low *CO coverage enables efficient electromethanation of CO2
Source: Nat Commun. 2021 Jun 7;12:3387. doi: 10.1038/s41467-021-23699-4 (PMC8184940; doi:10.1038/s41467-021-23699-4)
Supplement: Supplementary file 2 — Source Data [file 41467_2021_23699_MOESM2_ESM.zip › Source data_Supplementary Figure 4/Au3Cu33_2_9_CHO]

 Au C Cu H O                            
   1.00000000000000     
     7.7023400000000004    0.0000000000000000    0.0000000000000000
    -3.8511700000000002    6.6704221085850000    0.0000000000000000
     0.0000000000000000    0.0000000000000000   21.2889400000000002
   Au   C    Cu   H    O 
     3     2    33    14     8
Selective dynamics
Direct
  0.7463101115011902  0.7307242482308468  0.3009330929081421   T   T   T
  0.3971921825132337  0.7292001723099634  0.2986047701983254   T   T   T
  0.7449397699249067  0.0791650597979910  0.3013341078408837   T   T   T
  0.2685279360944841  0.1883887780300299  0.3717158964832282   T   T   T
  0.9765225256986069  0.5103327989606603  0.3603950730032590   T   T   T
  0.0740699999999990  0.0703699999999969  0.0000000000000000   F   F   F
  0.0740699999999990  0.4037000000000006  0.0000000000000000   F   F   F
  0.0740699999999990  0.7370400000000004  0.0000000000000000   F   F   F
  0.1851800000000026  0.2925899999999970  0.0984699999999989   F   F   F
  0.1851800000000026  0.6259299999999968  0.0984699999999989   F   F   F
  0.1851800000000026  0.9592600000000004  0.0984699999999989   F   F   F
  0.4074099999999987  0.0703699999999969  0.0000000000000000   F   F   F
  0.4074099999999987  0.4037000000000006  0.0000000000000000   F   F   F
  0.4074099999999987  0.7370400000000004  0.0000000000000000   F   F   F
  0.5185200000000023  0.2925899999999970  0.0984699999999989   F   F   F
  0.5185200000000023  0.6259299999999968  0.0984699999999989   F   F   F
  0.5185200000000023  0.9592600000000004  0.0984699999999989   F   F   F
  0.7407400000000024  0.0703699999999969  0.0000000000000000   F   F   F
  0.7407400000000024  0.4037000000000006  0.0000000000000000   F   F   F
  0.7407400000000024  0.7370400000000004  0.0000000000000000   F   F   F
  0.8518499999999989  0.2925899999999970  0.0984699999999989   F   F   F
  0.8518499999999989  0.6259299999999968  0.0984699999999989   F   F   F
  0.8518499999999989  0.9592600000000004  0.0984699999999989   F   F   F
  0.0736779815405489  0.7348403122164704  0.2946011761197914   T   T   T
  0.0835120000380302  0.0766034457754077  0.2945444599189712   T   T   T
  0.0737330628101584  0.4015792066459729  0.2903869773460177   T   T   T
  0.2968808287587354  0.5111279959443350  0.1944042357975730   T   T   T
  0.2957252327447381  0.1814408632585256  0.1939366304425767   T   T   T
  0.2942347343680883  0.8502711779668036  0.1944635252156360   T   T   T
  0.4060737976070246  0.0735738946143521  0.2904151902673672   T   T   T
  0.4028732150780779  0.3865884054305168  0.2971105505559735   T   T   T
  0.6297277813977296  0.1844644981476578  0.1945706778937533   T   T   T
  0.6312909999999974  0.8498760000000019  0.1920989999999989   F   F   F
  0.6272827110499194  0.5118000993719737  0.1957944781210890   T   T   T
  0.7405941316978453  0.4020641586273058  0.2973211154808526   T   T   T
  0.9660125489968505  0.8507169476822958  0.1953742670934467   T   T   T
  0.9613603455318114  0.5149238893634269  0.1934525685298578   T   T   T
  0.9647449086383323  0.1814495430214948  0.1941479276075813   T   T   T
  0.2903460720819421  0.0585055015721372  0.3850661123970471   T   T   T
  0.9065912681891135  0.8028628296936599  0.4118843780394135   T   T   T
  0.9180985090800058  0.9391992236162782  0.4715111662811886   T   T   T
  0.1435893769238765  0.8382024575303473  0.4774072745720917   T   T   T
  0.0350015607779988  0.2224946196774825  0.4712179464887711   T   T   T
  0.3166051922251239  0.7470953569337720  0.4820801980094877   T   T   T
  0.3356292681350456  0.5236842297332109  0.4363031510124031   T   T   T
  0.3941646701155337  0.9925625624952402  0.4811039184914631   T   T   T
  0.4815994457650797  0.6033847140719562  0.4935244884555791   T   T   T
  0.6874985607040729  0.5104611936658592  0.5592649483396565   T   T   T
  0.6096422819427715  0.1851185222687279  0.4141008534859105   T   T   T
  0.6168738161240919  0.3026117184357105  0.4774419233499214   T   T   T
  0.7680285518385760  0.6273657831654488  0.4942323900136502   T   T   T
  0.8042481462451643  0.1418918107198681  0.4818609116563793   T   T   T
  0.2536919640587887  0.2808676686819713  0.4185996028367625   T   T   T
  0.9896646174733797  0.5018926652007125  0.4160933222011288   T   T   T
  0.9343040958638869  0.8188222835809591  0.4575279457880169   T   T   T
  0.9178544173949867  0.1242374296253511  0.4952230522809918   T   T   T
  0.2750999028633688  0.8585901537972821  0.4958924218047444   T   T   T
  0.4087458416863420  0.6433081742667190  0.4639356225360172   T   T   T
  0.6493038652421423  0.5093771829413085  0.5156451564465636   T   T   T
  0.5972473664779545  0.1723175296813787  0.4602048320701585   T   T   T
 
  0.00000000E+00  0.00000000E+00  0.00000000E+00
  0.00000000E+00  0.00000000E+00  0.00000000E+00
  0.00000000E+00  0.00000000E+00  0.00000000E+00
  0.00000000E+00  0.00000000E+00  0.00000000E+00
  0.00000000E+00  0.00000000E+00  0.00000000E+00
  0.00000000E+00  0.00000000E+00  0.00000000E+00
  0.00000000E+00  0.00000000E+00  0.00000000E+00
  0.00000000E+00  0.00000000E+00  0.00000000E+00
  0.00000000E+00  0.00000000E+00  0.00000000E+00
  0.00000000E+00  0.00000000E+00  0.00000000E+00
  0.00000000E+00  0.00000000E+00  0.00000000E+00
  0.00000000E+00  0.00000000E+00  0.00000000E+00
  0.00000000E+00  0.00000000E+00  0.00000000E+00
  0.00000000E+00  0.00000000E+00  0.00000000E+00
  0.00000000E+00  0.00000000E+00  0.00000000E+00
  0.00000000E+00  0.00000000E+00  0.00000000E+00
  0.00000000E+00  0.00000000E+00  0.00000000E+00
  0.00000000E+00  0.00000000E+00  0.00000000E+00
  0.00000000E+00  0.00000000E+00  0.00000000E+00
  0.00000000E+00  0.00000000E+00  0.00000000E+00
  0.00000000E+00  0.00000000E+00  0.00000000E+00
  0.00000000E+00  0.00000000E+00  0.00000000E+00
  0.00000000E+00  0.00000000E+00  0.00000000E+00
  0.00000000E+00  0.00000000E+00  0.00000000E+00
  0.00000000E+00  0.00000000E+00  0.00000000E+00
  0.00000000E+00  0.00000000E+00  0.00000000E+00
  0.00000000E+00  0.00000000E+00  0.00000000E+00
  0.00000000E+00  0.00000000E+00  0.00000000E+00
  0.00000000E+00  0.00000000E+00  0.00000000E+00
  0.00000000E+00  0.00000000E+00  0.00000000E+00
  0.00000000E+00  0.00000000E+00  0.00000000E+00
  0.00000000E+00  0.00000000E+00  0.00000000E+00
  0.00000000E+00  0.00000000E+00  0.00000000E+00
  0.00000000E+00  0.00000000E+00  0.00000000E+00
  0.00000000E+00  0.00000000E+00  0.00000000E+00
  0.00000000E+00  0.00000000E+00  0.00000000E+00
  0.00000000E+00  0.00000000E+00  0.00000000E+00
  0.00000000E+00  0.00000000E+00  0.00000000E+00
  0.00000000E+00  0.00000000E+00  0.00000000E+00
  0.00000000E+00  0.00000000E+00  0.00000000E+00
  0.00000000E+00  0.00000000E+00  0.00000000E+00
  0.00000000E+00  0.00000000E+00  0.00000000E+00
  0.00000000E+00  0.00000000E+00  0.00000000E+00
  0.00000000E+00  0.00000000E+00  0.00000000E+00
  0.00000000E+00  0.00000000E+00  0.00000000E+00
  0.00000000E+00  0.00000000E+00  0.00000000E+00
  0.00000000E+00  0.00000000E+00  0.00000000E+00
  0.00000000E+00  0.00000000E+00  0.00000000E+00
  0.00000000E+00  0.00000000E+00  0.00000000E+00
  0.00000000E+00  0.00000000E+00  0.00000000E+00
  0.00000000E+00  0.00000000E+00  0.00000000E+00
  0.00000000E+00  0.00000000E+00  0.00000000E+00
  0.00000000E+00  0.00000000E+00  0.00000000E+00
  0.00000000E+00  0.00000000E+00  0.00000000E+00
  0.00000000E+00  0.00000000E+00  0.00000000E+00
  0.00000000E+00  0.00000000E+00  0.00000000E+00
  0.00000000E+00  0.00000000E+00  0.00000000E+00
  0.00000000E+00  0.00000000E+00  0.00000000E+00
  0.00000000E+00  0.00000000E+00  0.00000000E+00
  0.00000000E+00  0.00000000E+00  0.00000000E+00
