# Supplementary material for: Gold-in-copper at low *CO coverage enables efficient electromethanation of CO2
Source: Nat Commun. 2021 Jun 7;12:3387. doi: 10.1038/s41467-021-23699-4 (PMC8184940; doi:10.1038/s41467-021-23699-4)
Supplement: Supplementary file 2 — Source Data [file 41467_2021_23699_MOESM2_ESM.zip › Source data_Supplementary Figure 4/Au3Cu33_2_9_CO]

 Au C Cu H O                            
   1.00000000000000     
     7.7023400000000004    0.0000000000000000    0.0000000000000000
    -3.8511700000000002    6.6704221085850000    0.0000000000000000
     0.0000000000000000    0.0000000000000000   21.2889400000000002
   Au   C    Cu   H    O 
     3     2    33    13     8
Selective dynamics
Direct
  0.7473340931538711  0.7337226968378078  0.3025311374037122   T   T   T
  0.3985351712720346  0.7333937084475766  0.3015486247576738   T   T   T
  0.7465722623353501  0.0819785123177309  0.3032912568491581   T   T   T
  0.2994024187784093  0.1884468186417956  0.3598273077891060   T   T   T
  0.9622413541948339  0.5118857447759904  0.3592334141881796   T   T   T
  0.0740699999999990  0.0703699999999969  0.0000000000000000   F   F   F
  0.0740699999999990  0.4037000000000006  0.0000000000000000   F   F   F
  0.0740699999999990  0.7370400000000004  0.0000000000000000   F   F   F
  0.1851800000000026  0.2925899999999970  0.0984699999999989   F   F   F
  0.1851800000000026  0.6259299999999968  0.0984699999999989   F   F   F
  0.1851800000000026  0.9592600000000004  0.0984699999999989   F   F   F
  0.4074099999999987  0.0703699999999969  0.0000000000000000   F   F   F
  0.4074099999999987  0.4037000000000006  0.0000000000000000   F   F   F
  0.4074099999999987  0.7370400000000004  0.0000000000000000   F   F   F
  0.5185200000000023  0.2925899999999970  0.0984699999999989   F   F   F
  0.5185200000000023  0.6259299999999968  0.0984699999999989   F   F   F
  0.5185200000000023  0.9592600000000004  0.0984699999999989   F   F   F
  0.7407400000000024  0.0703699999999969  0.0000000000000000   F   F   F
  0.7407400000000024  0.4037000000000006  0.0000000000000000   F   F   F
  0.7407400000000024  0.7370400000000004  0.0000000000000000   F   F   F
  0.8518499999999989  0.2925899999999970  0.0984699999999989   F   F   F
  0.8518499999999989  0.6259299999999968  0.0984699999999989   F   F   F
  0.8518499999999989  0.9592600000000004  0.0984699999999989   F   F   F
  0.0748126248818601  0.7378660831063594  0.2943363152378881   T   T   T
  0.0832707399187017  0.0750639465890773  0.2944203336151354   T   T   T
  0.0756332194170665  0.4044043286358222  0.2933114508487754   T   T   T
  0.2961372153832718  0.5125090887866748  0.1947090749064592   T   T   T
  0.2957790000000031  0.1802109999999999  0.1921109999999970   F   F   F
  0.2958716510820277  0.8505047070426318  0.1951992205472561   T   T   T
  0.4040039873929186  0.0755550411995163  0.2946174915208053   T   T   T
  0.4046054561198958  0.3975281652360894  0.2928487849376354   T   T   T
  0.6277925179686584  0.1816528080061259  0.1952773742220066   T   T   T
  0.6305729999999983  0.8486649999999969  0.1918280000000010   F   F   F
  0.6280029747854347  0.5124572216245430  0.1950136773674583   T   T   T
  0.7406611168451072  0.4042659867445198  0.2935170512030433   T   T   T
  0.9655345910548139  0.8500897464795537  0.1952572388925185   T   T   T
  0.9632508787503743  0.5151275803423558  0.1933091796119328   T   T   T
  0.9654555788208207  0.1816449932962398  0.1953703894615073   T   T   T
  0.9373614928572721  0.8417227335194800  0.4132919239578833   T   T   T
  0.9678812625245452  0.9825675024081062  0.4730722685931418   T   T   T
  0.1539562941934524  0.8477192885345133  0.4752040172786192   T   T   T
  0.0943209147520972  0.3005406776765970  0.4784722646604436   T   T   T
  0.2959738000009825  0.7277609499858875  0.4769358662542435   T   T   T
  0.3479679440330771  0.5719404249970097  0.4099937503941334   T   T   T
  0.4117849453915012  0.9793202550116192  0.4781364506962728   T   T   T
  0.4467950382123211  0.5494747973686918  0.4727557293654604   T   T   T
  0.6424531825867512  0.5141119219224753  0.5458579927096071   T   T   T
  0.6321416827427385  0.1488231836140356  0.4144723445476624   T   T   T
  0.6289293816998461  0.2845190569355145  0.4700830100557314   T   T   T
  0.7635073454687630  0.6391440851528005  0.4862256634012220   T   T   T
  0.8587890905356148  0.1810208174119700  0.4851950780891020   T   T   T
  0.3028548926787794  0.1947815087237113  0.4159294084618995   T   T   T
  0.9617387234503052  0.5091419981477234  0.4154185733469824   T   T   T
  0.9557432685314700  0.8476425291975817  0.4594019211388473   T   T   T
 -0.0180812641063749  0.1781912699887543  0.4965391455983510   T   T   T
  0.2822046426888188  0.8503371581834681  0.4915314640665025   T   T   T
  0.3327025045138560  0.5637114455994879  0.4563163676174475   T   T   T
  0.6380884207594563  0.5128841434082941  0.5001579732888862   T   T   T
  0.6210394547793255  0.1537998542990458  0.4607551322977247   T   T   T
 
  0.00000000E+00  0.00000000E+00  0.00000000E+00
  0.00000000E+00  0.00000000E+00  0.00000000E+00
  0.00000000E+00  0.00000000E+00  0.00000000E+00
  0.00000000E+00  0.00000000E+00  0.00000000E+00
  0.00000000E+00  0.00000000E+00  0.00000000E+00
  0.00000000E+00  0.00000000E+00  0.00000000E+00
  0.00000000E+00  0.00000000E+00  0.00000000E+00
  0.00000000E+00  0.00000000E+00  0.00000000E+00
  0.00000000E+00  0.00000000E+00  0.00000000E+00
  0.00000000E+00  0.00000000E+00  0.00000000E+00
  0.00000000E+00  0.00000000E+00  0.00000000E+00
  0.00000000E+00  0.00000000E+00  0.00000000E+00
  0.00000000E+00  0.00000000E+00  0.00000000E+00
  0.00000000E+00  0.00000000E+00  0.00000000E+00
  0.00000000E+00  0.00000000E+00  0.00000000E+00
  0.00000000E+00  0.00000000E+00  0.00000000E+00
  0.00000000E+00  0.00000000E+00  0.00000000E+00
  0.00000000E+00  0.00000000E+00  0.00000000E+00
  0.00000000E+00  0.00000000E+00  0.00000000E+00
  0.00000000E+00  0.00000000E+00  0.00000000E+00
  0.00000000E+00  0.00000000E+00  0.00000000E+00
  0.00000000E+00  0.00000000E+00  0.00000000E+00
  0.00000000E+00  0.00000000E+00  0.00000000E+00
  0.00000000E+00  0.00000000E+00  0.00000000E+00
  0.00000000E+00  0.00000000E+00  0.00000000E+00
  0.00000000E+00  0.00000000E+00  0.00000000E+00
  0.00000000E+00  0.00000000E+00  0.00000000E+00
  0.00000000E+00  0.00000000E+00  0.00000000E+00
  0.00000000E+00  0.00000000E+00  0.00000000E+00
  0.00000000E+00  0.00000000E+00  0.00000000E+00
  0.00000000E+00  0.00000000E+00  0.00000000E+00
  0.00000000E+00  0.00000000E+00  0.00000000E+00
  0.00000000E+00  0.00000000E+00  0.00000000E+00
  0.00000000E+00  0.00000000E+00  0.00000000E+00
  0.00000000E+00  0.00000000E+00  0.00000000E+00
  0.00000000E+00  0.00000000E+00  0.00000000E+00
  0.00000000E+00  0.00000000E+00  0.00000000E+00
  0.00000000E+00  0.00000000E+00  0.00000000E+00
  0.00000000E+00  0.00000000E+00  0.00000000E+00
  0.00000000E+00  0.00000000E+00  0.00000000E+00
  0.00000000E+00  0.00000000E+00  0.00000000E+00
  0.00000000E+00  0.00000000E+00  0.00000000E+00
  0.00000000E+00  0.00000000E+00  0.00000000E+00
  0.00000000E+00  0.00000000E+00  0.00000000E+00
  0.00000000E+00  0.00000000E+00  0.00000000E+00
  0.00000000E+00  0.00000000E+00  0.00000000E+00
  0.00000000E+00  0.00000000E+00  0.00000000E+00
  0.00000000E+00  0.00000000E+00  0.00000000E+00
  0.00000000E+00  0.00000000E+00  0.00000000E+00
  0.00000000E+00  0.00000000E+00  0.00000000E+00
  0.00000000E+00  0.00000000E+00  0.00000000E+00
  0.00000000E+00  0.00000000E+00  0.00000000E+00
  0.00000000E+00  0.00000000E+00  0.00000000E+00
  0.00000000E+00  0.00000000E+00  0.00000000E+00
  0.00000000E+00  0.00000000E+00  0.00000000E+00
  0.00000000E+00  0.00000000E+00  0.00000000E+00
  0.00000000E+00  0.00000000E+00  0.00000000E+00
  0.00000000E+00  0.00000000E+00  0.00000000E+00
  0.00000000E+00  0.00000000E+00  0.00000000E+00
