# Supplementary material for: Gold-in-copper at low *CO coverage enables efficient electromethanation of CO2
Source: Nat Commun. 2021 Jun 7;12:3387. doi: 10.1038/s41467-021-23699-4 (PMC8184940; doi:10.1038/s41467-021-23699-4)
Supplement: Supplementary file 2 — Source Data [file 41467_2021_23699_MOESM2_ESM.zip › Source data_Supplementary Figure 4/Au3Cu33_2_9_H_CO]

 Au C Cu H O                            
   1.00000000000000     
     7.7023400000000004    0.0000000000000000    0.0000000000000000
    -3.8511700000000002    6.6704221085850000    0.0000000000000000
     0.0000000000000000    0.0000000000000000   21.2889400000000002
   Au   C    Cu   H    O 
     3     1    33    14     7
Selective dynamics
Direct
  0.7468414224076586  0.7320954931977526  0.3008159941998230   T   T   T
  0.3985612248194216  0.7323477318705488  0.2992412736349969   T   T   T
  0.7467209206064334  0.0807812094335879  0.3007706617576289   T   T   T
  0.9661566022353091  0.5144936962371292  0.3590408473024600   T   T   T
  0.0740699999999990  0.0703699999999969  0.0000000000000000   F   F   F
  0.0740699999999990  0.4037000000000006  0.0000000000000000   F   F   F
  0.0740699999999990  0.7370400000000004  0.0000000000000000   F   F   F
  0.1851800000000026  0.2925899999999970  0.0984699999999989   F   F   F
  0.1851800000000026  0.6259299999999968  0.0984699999999989   F   F   F
  0.1851800000000026  0.9592600000000004  0.0984699999999989   F   F   F
  0.4074099999999987  0.0703699999999969  0.0000000000000000   F   F   F
  0.4074099999999987  0.4037000000000006  0.0000000000000000   F   F   F
  0.4074099999999987  0.7370400000000004  0.0000000000000000   F   F   F
  0.5185200000000023  0.2925899999999970  0.0984699999999989   F   F   F
  0.5185200000000023  0.6259299999999968  0.0984699999999989   F   F   F
  0.5185200000000023  0.9592600000000004  0.0984699999999989   F   F   F
  0.7407400000000024  0.0703699999999969  0.0000000000000000   F   F   F
  0.7407400000000024  0.4037000000000006  0.0000000000000000   F   F   F
  0.7407400000000024  0.7370400000000004  0.0000000000000000   F   F   F
  0.8518499999999989  0.2925899999999970  0.0984699999999989   F   F   F
  0.8518499999999989  0.6259299999999968  0.0984699999999989   F   F   F
  0.8518499999999989  0.9592600000000004  0.0984699999999989   F   F   F
  0.0757715289733154  0.7386350768495792  0.2941598945914406   T   T   T
  0.0853134636195947  0.0755760219566337  0.2935799419166796   T   T   T
  0.0765680058505769  0.4024311220460153  0.2939924920681211   T   T   T
  0.2957329557577571  0.5109172218007187  0.1946198890816953   T   T   T
  0.2957790000000031  0.1802109999999999  0.1921109999999970   F   F   F
  0.2953424199752471  0.8505503113960182  0.1946689306202148   T   T   T
  0.4027382047115179  0.0754758830821329  0.2938947965501474   T   T   T
  0.4035702648482258  0.3931432514416191  0.2937301426093001   T   T   T
  0.6276146685507329  0.1823815241819957  0.1950243814388904   T   T   T
  0.6305729999999983  0.8486649999999969  0.1918280000000010   F   F   F
  0.6274918168998110  0.5111409235937694  0.1950335014905637   T   T   T
  0.7402704551813433  0.4030298882355581  0.2946260083356196   T   T   T
  0.9657845285353442  0.8498314436983312  0.1949227226844592   T   T   T
  0.9631079630331894  0.5145664300387751  0.1937922286360167   T   T   T
  0.9663267876273544  0.1820878776031886  0.1949194112351970   T   T   T
  0.2969674831421036  0.1817955854612954  0.3402130002703273   T   T   T
  0.9625972373114796  0.8605587644666092  0.4019352663241799   T   T   T
  0.9867664957066018  0.0012110838580449  0.4613339984263682   T   T   T
  0.1650773946869438  0.8525591042916305  0.4650383019368327   T   T   T
  0.1051795713873458  0.3167247543201241  0.4683951685267471   T   T   T
  0.3039846993133093  0.7307699728228867  0.4667378568395467   T   T   T
  0.3505636887038469  0.5580446891812041  0.4013123191733284   T   T   T
  0.4215292084640503  0.9855109630874389  0.4675459330309043   T   T   T
  0.4592670890562184  0.5525133711863396  0.4640519055319037   T   T   T
  0.6683028164364312  0.5407847224225841  0.5371293031221548   T   T   T
  0.6179599499605511  0.1672632436154771  0.4022105554777930   T   T   T
  0.6283068563788096  0.3004928970911807  0.4611125686698425   T   T   T
  0.7826100878821883  0.6570623057666432  0.4755894400976522   T   T   T
  0.8686532524837377  0.1926868097093786  0.4704588060202531   T   T   T
  0.9690430794379010  0.5145720534474845  0.4152880544526176   T   T   T
  0.9811191836960039  0.8686335032931264  0.4482345418764164   T   T   T
 -0.0101814452251540  0.1900527310207397  0.4837038747979038   T   T   T
  0.2931037395054168  0.8529384646094167  0.4813373113491943   T   T   T
  0.3370444599908648  0.5522720137470315  0.4478862956019612   T   T   T
  0.6578694379877845  0.5342895795208376  0.4915223892228882   T   T   T
  0.6094511318597980  0.1671488858662781  0.4488593787370443   T   T   T
 
  0.00000000E+00  0.00000000E+00  0.00000000E+00
  0.00000000E+00  0.00000000E+00  0.00000000E+00
  0.00000000E+00  0.00000000E+00  0.00000000E+00
  0.00000000E+00  0.00000000E+00  0.00000000E+00
  0.00000000E+00  0.00000000E+00  0.00000000E+00
  0.00000000E+00  0.00000000E+00  0.00000000E+00
  0.00000000E+00  0.00000000E+00  0.00000000E+00
  0.00000000E+00  0.00000000E+00  0.00000000E+00
  0.00000000E+00  0.00000000E+00  0.00000000E+00
  0.00000000E+00  0.00000000E+00  0.00000000E+00
  0.00000000E+00  0.00000000E+00  0.00000000E+00
  0.00000000E+00  0.00000000E+00  0.00000000E+00
  0.00000000E+00  0.00000000E+00  0.00000000E+00
  0.00000000E+00  0.00000000E+00  0.00000000E+00
  0.00000000E+00  0.00000000E+00  0.00000000E+00
  0.00000000E+00  0.00000000E+00  0.00000000E+00
  0.00000000E+00  0.00000000E+00  0.00000000E+00
  0.00000000E+00  0.00000000E+00  0.00000000E+00
  0.00000000E+00  0.00000000E+00  0.00000000E+00
  0.00000000E+00  0.00000000E+00  0.00000000E+00
  0.00000000E+00  0.00000000E+00  0.00000000E+00
  0.00000000E+00  0.00000000E+00  0.00000000E+00
  0.00000000E+00  0.00000000E+00  0.00000000E+00
  0.00000000E+00  0.00000000E+00  0.00000000E+00
  0.00000000E+00  0.00000000E+00  0.00000000E+00
  0.00000000E+00  0.00000000E+00  0.00000000E+00
  0.00000000E+00  0.00000000E+00  0.00000000E+00
  0.00000000E+00  0.00000000E+00  0.00000000E+00
  0.00000000E+00  0.00000000E+00  0.00000000E+00
  0.00000000E+00  0.00000000E+00  0.00000000E+00
  0.00000000E+00  0.00000000E+00  0.00000000E+00
  0.00000000E+00  0.00000000E+00  0.00000000E+00
  0.00000000E+00  0.00000000E+00  0.00000000E+00
  0.00000000E+00  0.00000000E+00  0.00000000E+00
  0.00000000E+00  0.00000000E+00  0.00000000E+00
  0.00000000E+00  0.00000000E+00  0.00000000E+00
  0.00000000E+00  0.00000000E+00  0.00000000E+00
  0.00000000E+00  0.00000000E+00  0.00000000E+00
  0.00000000E+00  0.00000000E+00  0.00000000E+00
  0.00000000E+00  0.00000000E+00  0.00000000E+00
  0.00000000E+00  0.00000000E+00  0.00000000E+00
  0.00000000E+00  0.00000000E+00  0.00000000E+00
  0.00000000E+00  0.00000000E+00  0.00000000E+00
  0.00000000E+00  0.00000000E+00  0.00000000E+00
  0.00000000E+00  0.00000000E+00  0.00000000E+00
  0.00000000E+00  0.00000000E+00  0.00000000E+00
  0.00000000E+00  0.00000000E+00  0.00000000E+00
  0.00000000E+00  0.00000000E+00  0.00000000E+00
  0.00000000E+00  0.00000000E+00  0.00000000E+00
  0.00000000E+00  0.00000000E+00  0.00000000E+00
  0.00000000E+00  0.00000000E+00  0.00000000E+00
  0.00000000E+00  0.00000000E+00  0.00000000E+00
  0.00000000E+00  0.00000000E+00  0.00000000E+00
  0.00000000E+00  0.00000000E+00  0.00000000E+00
  0.00000000E+00  0.00000000E+00  0.00000000E+00
  0.00000000E+00  0.00000000E+00  0.00000000E+00
  0.00000000E+00  0.00000000E+00  0.00000000E+00
  0.00000000E+00  0.00000000E+00  0.00000000E+00
