# Supplementary material for: Gold-in-copper at low *CO coverage enables efficient electromethanation of CO2
Source: Nat Commun. 2021 Jun 7;12:3387. doi: 10.1038/s41467-021-23699-4 (PMC8184940; doi:10.1038/s41467-021-23699-4)
Supplement: Supplementary file 2 — Source Data [file 41467_2021_23699_MOESM2_ESM.zip › Source data_Supplementary Figure 4/Au3Cu33_2_9_OCCOH]

 Au C Cu H O                            
   1.00000000000000     
     7.7023400000000004    0.0000000000000000    0.0000000000000000
    -3.8511700000000002    6.6704221085850000    0.0000000000000000
     0.0000000000000000    0.0000000000000000   21.2889400000000002
   Au   C    Cu   H    O 
     3     4    33    14    10
Selective dynamics
Direct
  0.7452954484328486  0.7339741240313674  0.2970425144950122   T   T   T
  0.0821099155782912  0.4080710676871218  0.2970346389613185   T   T   T
  0.4080692979427626  0.0781949287960349  0.2994900067389967   T   T   T
  0.6204225872748279  0.8805904339463384  0.3643101874197647   T   T   T
  0.7372476462337677  0.3639030945811105  0.3908044013284276   T   T   T
  0.1888009545100882  0.0468532364944549  0.3743571648041036   T   T   T
  0.1017797041562902  0.8411879856866895  0.3844469093693754   T   T   T
  0.4115593876254451  0.7393056965946709  0.2958660875917604   T   T   T
  0.7458309835684314  0.4043305230633483  0.3028875741340975   T   T   T
  0.0740699999999990  0.0703699999999969  0.0000000000000000   F   F   F
  0.0740699999999990  0.4037000000000006  0.0000000000000000   F   F   F
  0.0740699999999990  0.7370400000000004  0.0000000000000000   F   F   F
  0.1851800000000026  0.2925899999999970  0.0984699999999989   F   F   F
  0.1851800000000026  0.6259299999999968  0.0984699999999989   F   F   F
  0.1851800000000026  0.9592600000000004  0.0984699999999989   F   F   F
  0.4074099999999987  0.0703699999999969  0.0000000000000000   F   F   F
  0.4074099999999987  0.4037000000000006  0.0000000000000000   F   F   F
  0.4074099999999987  0.7370400000000004  0.0000000000000000   F   F   F
  0.5185200000000023  0.2925899999999970  0.0984699999999989   F   F   F
  0.5185200000000023  0.6259299999999968  0.0984699999999989   F   F   F
  0.5185200000000023  0.9592600000000004  0.0984699999999989   F   F   F
  0.7407400000000024  0.0703699999999969  0.0000000000000000   F   F   F
  0.7407400000000024  0.4037000000000006  0.0000000000000000   F   F   F
  0.7407400000000024  0.7370400000000004  0.0000000000000000   F   F   F
  0.8518499999999989  0.2925899999999970  0.0984699999999989   F   F   F
  0.8518499999999989  0.6259299999999968  0.0984699999999989   F   F   F
  0.8518499999999989  0.9592600000000004  0.0984699999999989   F   F   F
  0.0791420362967135  0.7370324593182858  0.2958634503835668   T   T   T
  0.0734658407079791  0.0764573532139655  0.2936374924085912   T   T   T
  0.3027020000000036  0.5169050000000013  0.1918489999999977   F   F   F
  0.2953113674771844  0.1810378150333024  0.1926305892883834   T   T   T
  0.2974128887508732  0.8430951975362508  0.1950476823025881   T   T   T
  0.4110425633401851  0.4093234084195296  0.2876528121062162   T   T   T
  0.6341464365589050  0.1847325478950915  0.1965204107313597   T   T   T
  0.6325130000000030  0.8532020000000031  0.1918760000000006   F   F   F
  0.6336825958157778  0.5097740230740212  0.1945605098047044   T   T   T
  0.7415642373109244  0.0718638054226402  0.2924170628815011   T   T   T
  0.9710917194730901  0.8510997725706584  0.1945102673153464   T   T   T
  0.9619684052129657  0.5184980312850639  0.1950858654514015   T   T   T
  0.9622809011566316  0.1755934195220775  0.1944890840467617   T   T   T
  0.0948167750994034  0.7572853586356743  0.4934483158130087   T   T   T
  0.1189484072319237  0.8861841287691343  0.5650229592746109   T   T   T
  0.2448027603158693  0.7420298185378064  0.5538723593461125   T   T   T
  0.2315222983065712  0.1727782753002573  0.5723686147058471   T   T   T
  0.4194368519782117  0.5973608388594298  0.5534740290467433   T   T   T
  0.3959730234160430  0.3107108400267234  0.4926928192520741   T   T   T
  0.5485977338946425  0.8354654708027017  0.5612745218323972   T   T   T
  0.5587947914491719  0.3846003996326354  0.5475650128700679   T   T   T
  0.7815660456242721  0.4082601818446029  0.6268015644032706   T   T   T
  0.7687085907111794  0.0426473506183581  0.4968018073162747   T   T   T
  0.7849643083351251  0.1813371747771547  0.5538611313165913   T   T   T
  0.9059753753728754  0.5305432704294082  0.5679720444647121   T   T   T
 -0.0080778690176078  0.0501269311987781  0.5714044352280099   T   T   T
  0.2305047121034176  0.2978408679445542  0.4054029316391839   T   T   T
  0.6267882248506773  0.8781167692638751  0.4201957886518297   T   T   T
  0.7055639786300847  0.3004504971617092  0.4415430255920438   T   T   T
  0.1154490216242242  0.7524209489919340  0.5444627489336972   T   T   T
  0.1117494643758169  0.0471918893765087  0.5880209617220865   T   T   T
  0.4157249971837360  0.7160061720600301  0.5698809246886013   T   T   T
  0.4276894987201137  0.3698400337341674  0.5353833442160522   T   T   T
  0.7840802554088332  0.4027090699297500  0.5811322434594706   T   T   T
  0.7822424418627257  0.0546295059393167  0.5426530014485906   T   T   T
  0.0419955960980615  0.7285750377570724  0.4325608669228968   T   T   T
  0.2352670261588541  0.1842311805821817  0.4246488985866225   T   T   T
 
  0.00000000E+00  0.00000000E+00  0.00000000E+00
  0.00000000E+00  0.00000000E+00  0.00000000E+00
  0.00000000E+00  0.00000000E+00  0.00000000E+00
  0.00000000E+00  0.00000000E+00  0.00000000E+00
  0.00000000E+00  0.00000000E+00  0.00000000E+00
  0.00000000E+00  0.00000000E+00  0.00000000E+00
  0.00000000E+00  0.00000000E+00  0.00000000E+00
  0.00000000E+00  0.00000000E+00  0.00000000E+00
  0.00000000E+00  0.00000000E+00  0.00000000E+00
  0.00000000E+00  0.00000000E+00  0.00000000E+00
  0.00000000E+00  0.00000000E+00  0.00000000E+00
  0.00000000E+00  0.00000000E+00  0.00000000E+00
  0.00000000E+00  0.00000000E+00  0.00000000E+00
  0.00000000E+00  0.00000000E+00  0.00000000E+00
  0.00000000E+00  0.00000000E+00  0.00000000E+00
  0.00000000E+00  0.00000000E+00  0.00000000E+00
  0.00000000E+00  0.00000000E+00  0.00000000E+00
  0.00000000E+00  0.00000000E+00  0.00000000E+00
  0.00000000E+00  0.00000000E+00  0.00000000E+00
  0.00000000E+00  0.00000000E+00  0.00000000E+00
  0.00000000E+00  0.00000000E+00  0.00000000E+00
  0.00000000E+00  0.00000000E+00  0.00000000E+00
  0.00000000E+00  0.00000000E+00  0.00000000E+00
  0.00000000E+00  0.00000000E+00  0.00000000E+00
  0.00000000E+00  0.00000000E+00  0.00000000E+00
  0.00000000E+00  0.00000000E+00  0.00000000E+00
  0.00000000E+00  0.00000000E+00  0.00000000E+00
  0.00000000E+00  0.00000000E+00  0.00000000E+00
  0.00000000E+00  0.00000000E+00  0.00000000E+00
  0.00000000E+00  0.00000000E+00  0.00000000E+00
  0.00000000E+00  0.00000000E+00  0.00000000E+00
  0.00000000E+00  0.00000000E+00  0.00000000E+00
  0.00000000E+00  0.00000000E+00  0.00000000E+00
  0.00000000E+00  0.00000000E+00  0.00000000E+00
  0.00000000E+00  0.00000000E+00  0.00000000E+00
  0.00000000E+00  0.00000000E+00  0.00000000E+00
  0.00000000E+00  0.00000000E+00  0.00000000E+00
  0.00000000E+00  0.00000000E+00  0.00000000E+00
  0.00000000E+00  0.00000000E+00  0.00000000E+00
  0.00000000E+00  0.00000000E+00  0.00000000E+00
  0.00000000E+00  0.00000000E+00  0.00000000E+00
  0.00000000E+00  0.00000000E+00  0.00000000E+00
  0.00000000E+00  0.00000000E+00  0.00000000E+00
  0.00000000E+00  0.00000000E+00  0.00000000E+00
  0.00000000E+00  0.00000000E+00  0.00000000E+00
  0.00000000E+00  0.00000000E+00  0.00000000E+00
  0.00000000E+00  0.00000000E+00  0.00000000E+00
  0.00000000E+00  0.00000000E+00  0.00000000E+00
  0.00000000E+00  0.00000000E+00  0.00000000E+00
  0.00000000E+00  0.00000000E+00  0.00000000E+00
  0.00000000E+00  0.00000000E+00  0.00000000E+00
  0.00000000E+00  0.00000000E+00  0.00000000E+00
  0.00000000E+00  0.00000000E+00  0.00000000E+00
  0.00000000E+00  0.00000000E+00  0.00000000E+00
  0.00000000E+00  0.00000000E+00  0.00000000E+00
  0.00000000E+00  0.00000000E+00  0.00000000E+00
  0.00000000E+00  0.00000000E+00  0.00000000E+00
  0.00000000E+00  0.00000000E+00  0.00000000E+00
  0.00000000E+00  0.00000000E+00  0.00000000E+00
  0.00000000E+00  0.00000000E+00  0.00000000E+00
  0.00000000E+00  0.00000000E+00  0.00000000E+00
  0.00000000E+00  0.00000000E+00  0.00000000E+00
  0.00000000E+00  0.00000000E+00  0.00000000E+00
  0.00000000E+00  0.00000000E+00  0.00000000E+00
