# Supplementary material for: Gold-in-copper at low *CO coverage enables efficient electromethanation of CO2
Source: Nat Commun. 2021 Jun 7;12:3387. doi: 10.1038/s41467-021-23699-4 (PMC8184940; doi:10.1038/s41467-021-23699-4)
Supplement: Supplementary file 2 — Source Data [file 41467_2021_23699_MOESM2_ESM.zip › Source data_Supplementary Figure 4/Au3Cu33_3_9_CHO]

 Au C Cu H O                            
   1.00000000000000     
     7.7023400000000004    0.0000000000000000    0.0000000000000000
    -3.8511700000000002    6.6704221085850000    0.0000000000000000
     0.0000000000000000    0.0000000000000000   21.2889400000000002
   Au   C    Cu   H    O 
     3     3    33    14     9
Selective dynamics
Direct
  0.7348163723155853  0.7263396552342992  0.2969812959162850   T   T   T
  0.3908556130443768  0.7309988354734824  0.3233639864890988   T   T   T
  0.7310886480611397  0.0733195794237311  0.2943514787773866   T   T   T
  0.5466601135161320  0.2928106223628977  0.3897689448575481   T   T   T
  0.1666595086424194  0.4591205347783852  0.3743096892725176   T   T   T
  0.1385072240164368  0.9547755121992952  0.3672759959825030   T   T   T
  0.0740699999999990  0.0703699999999969  0.0000000000000000   F   F   F
  0.0740699999999990  0.4037000000000006  0.0000000000000000   F   F   F
  0.0740699999999990  0.7370400000000004  0.0000000000000000   F   F   F
  0.1851800000000026  0.2925899999999970  0.0984699999999989   F   F   F
  0.1851800000000026  0.6259299999999968  0.0984699999999989   F   F   F
  0.1851800000000026  0.9592600000000004  0.0984699999999989   F   F   F
  0.4074099999999987  0.0703699999999969  0.0000000000000000   F   F   F
  0.4074099999999987  0.4037000000000006  0.0000000000000000   F   F   F
  0.4074099999999987  0.7370400000000004  0.0000000000000000   F   F   F
  0.5185200000000023  0.2925899999999970  0.0984699999999989   F   F   F
  0.5185200000000023  0.6259299999999968  0.0984699999999989   F   F   F
  0.5185200000000023  0.9592600000000004  0.0984699999999989   F   F   F
  0.7407400000000024  0.0703699999999969  0.0000000000000000   F   F   F
  0.7407400000000024  0.4037000000000006  0.0000000000000000   F   F   F
  0.7407400000000024  0.7370400000000004  0.0000000000000000   F   F   F
  0.8518499999999989  0.2925899999999970  0.0984699999999989   F   F   F
  0.8518499999999989  0.6259299999999968  0.0984699999999989   F   F   F
  0.8518499999999989  0.9592600000000004  0.0984699999999989   F   F   F
  0.0758097571656398  0.7488228585512940  0.2946333744544845   T   T   T
  0.0776059937558088  0.0759185087967436  0.2918929512942563   T   T   T
  0.0663238307926456  0.4015241466621825  0.2917153385905699   T   T   T
  0.2958691821258775  0.5187132995533645  0.1936118867135034   T   T   T
  0.2974996300925200  0.1766618278276481  0.1954812815031363   T   T   T
  0.3011063753955819  0.8521277900542183  0.1988890153106447   T   T   T
  0.4013777079826714  0.0873061373827383  0.3232294859434204   T   T   T
  0.3979996104777382  0.3971630160200987  0.2862424234120917   T   T   T
  0.6261750000000035  0.1828140000000005  0.1921060000000026   F   F   F
  0.6276969999999977  0.8491909999999976  0.1918239999999969   F   F   F
  0.6274361349208136  0.5129332539849086  0.1923543050967227   T   T   T
  0.7283421635883333  0.3985512960784093  0.2923566988666990   T   T   T
  0.9666338144551007  0.8508277702476374  0.1931380565426760   T   T   T
  0.9638804912197766  0.5186538756707993  0.1975119386826061   T   T   T
  0.9685781868781126  0.1858803284120605  0.1940188159943049   T   T   T
  0.3864988328264902  0.8380743567725141  0.4491423673939361   T   T   T
  0.3921023718603692  0.9552593767174573  0.5130374893619088   T   T   T
  0.5771689035263897  0.8167290325991422  0.5163357529451822   T   T   T
  0.4951413876923658  0.2589255424853936  0.5480633375393447   T   T   T
  0.7090956780943233  0.6792381449498298  0.5269454497923023   T   T   T
  0.7130299214879959  0.4351713743173949  0.4804160665893891   T   T   T
  0.8262063100575010  0.9443055827796986  0.5314616078254354   T   T   T
  0.8499448356849878  0.5241473065232969  0.5418666634806059   T   T   T
  0.1259639746882648  0.5736379857939571  0.6028539411210713   T   T   T
  0.0539947185305037  0.1777779930087770  0.4808465455881788   T   T   T
  0.0377567319169202  0.2763413789733006  0.5424157849244794   T   T   T
  0.1885139628262164  0.6295392438581882  0.5322718176239013   T   T   T
  0.2583591797402260  0.1334431019956510  0.5445427806787730   T   T   T
  0.4691692501177145  0.3743857205149629  0.4064628901677103   T   T   T
  0.3935619689535496  0.8321489411927873  0.4951518129849352   T   T   T
  0.3788115443242394  0.1224211811587684  0.5524752135696613   T   T   T
  0.6958093715149898  0.8106632250981428  0.5367214706419066   T   T   T
  0.7224614682099426  0.5046759474889110  0.5237272451892931   T   T   T
  0.0804188065910171  0.5277074896133734  0.5602065325410370   T   T   T
  0.0285955058613252  0.1509659933740188  0.5260000119745993   T   T   T
  0.6839549086524818  0.3062454271933653  0.4251753369293121   T   T   T
  0.1705584616140381  0.4307828751280280  0.4290547661815020   T   T   T
  0.0869870015423623  0.9377634723145685  0.4211604764106439   T   T   T
 
  0.00000000E+00  0.00000000E+00  0.00000000E+00
  0.00000000E+00  0.00000000E+00  0.00000000E+00
  0.00000000E+00  0.00000000E+00  0.00000000E+00
  0.00000000E+00  0.00000000E+00  0.00000000E+00
  0.00000000E+00  0.00000000E+00  0.00000000E+00
  0.00000000E+00  0.00000000E+00  0.00000000E+00
  0.00000000E+00  0.00000000E+00  0.00000000E+00
  0.00000000E+00  0.00000000E+00  0.00000000E+00
  0.00000000E+00  0.00000000E+00  0.00000000E+00
  0.00000000E+00  0.00000000E+00  0.00000000E+00
  0.00000000E+00  0.00000000E+00  0.00000000E+00
  0.00000000E+00  0.00000000E+00  0.00000000E+00
  0.00000000E+00  0.00000000E+00  0.00000000E+00
  0.00000000E+00  0.00000000E+00  0.00000000E+00
  0.00000000E+00  0.00000000E+00  0.00000000E+00
  0.00000000E+00  0.00000000E+00  0.00000000E+00
  0.00000000E+00  0.00000000E+00  0.00000000E+00
  0.00000000E+00  0.00000000E+00  0.00000000E+00
  0.00000000E+00  0.00000000E+00  0.00000000E+00
  0.00000000E+00  0.00000000E+00  0.00000000E+00
  0.00000000E+00  0.00000000E+00  0.00000000E+00
  0.00000000E+00  0.00000000E+00  0.00000000E+00
  0.00000000E+00  0.00000000E+00  0.00000000E+00
  0.00000000E+00  0.00000000E+00  0.00000000E+00
  0.00000000E+00  0.00000000E+00  0.00000000E+00
  0.00000000E+00  0.00000000E+00  0.00000000E+00
  0.00000000E+00  0.00000000E+00  0.00000000E+00
  0.00000000E+00  0.00000000E+00  0.00000000E+00
  0.00000000E+00  0.00000000E+00  0.00000000E+00
  0.00000000E+00  0.00000000E+00  0.00000000E+00
  0.00000000E+00  0.00000000E+00  0.00000000E+00
  0.00000000E+00  0.00000000E+00  0.00000000E+00
  0.00000000E+00  0.00000000E+00  0.00000000E+00
  0.00000000E+00  0.00000000E+00  0.00000000E+00
  0.00000000E+00  0.00000000E+00  0.00000000E+00
  0.00000000E+00  0.00000000E+00  0.00000000E+00
  0.00000000E+00  0.00000000E+00  0.00000000E+00
  0.00000000E+00  0.00000000E+00  0.00000000E+00
  0.00000000E+00  0.00000000E+00  0.00000000E+00
  0.00000000E+00  0.00000000E+00  0.00000000E+00
  0.00000000E+00  0.00000000E+00  0.00000000E+00
  0.00000000E+00  0.00000000E+00  0.00000000E+00
  0.00000000E+00  0.00000000E+00  0.00000000E+00
  0.00000000E+00  0.00000000E+00  0.00000000E+00
  0.00000000E+00  0.00000000E+00  0.00000000E+00
  0.00000000E+00  0.00000000E+00  0.00000000E+00
  0.00000000E+00  0.00000000E+00  0.00000000E+00
  0.00000000E+00  0.00000000E+00  0.00000000E+00
  0.00000000E+00  0.00000000E+00  0.00000000E+00
  0.00000000E+00  0.00000000E+00  0.00000000E+00
  0.00000000E+00  0.00000000E+00  0.00000000E+00
  0.00000000E+00  0.00000000E+00  0.00000000E+00
  0.00000000E+00  0.00000000E+00  0.00000000E+00
  0.00000000E+00  0.00000000E+00  0.00000000E+00
  0.00000000E+00  0.00000000E+00  0.00000000E+00
  0.00000000E+00  0.00000000E+00  0.00000000E+00
  0.00000000E+00  0.00000000E+00  0.00000000E+00
  0.00000000E+00  0.00000000E+00  0.00000000E+00
  0.00000000E+00  0.00000000E+00  0.00000000E+00
  0.00000000E+00  0.00000000E+00  0.00000000E+00
  0.00000000E+00  0.00000000E+00  0.00000000E+00
  0.00000000E+00  0.00000000E+00  0.00000000E+00
