# Supplementary material for: Gold-in-copper at low *CO coverage enables efficient electromethanation of CO2
Source: Nat Commun. 2021 Jun 7;12:3387. doi: 10.1038/s41467-021-23699-4 (PMC8184940; doi:10.1038/s41467-021-23699-4)
Supplement: Supplementary file 2 — Source Data [file 41467_2021_23699_MOESM2_ESM.zip › Source data_Supplementary Figure 4/Au3Cu33_3_9_CO]

 Au C Cu H O                            
   1.00000000000000     
     7.7023400000000004    0.0000000000000000    0.0000000000000000
    -3.8511700000000002    6.6704221085850000    0.0000000000000000
     0.0000000000000000    0.0000000000000000   21.2889400000000002
   Au   C    Cu   H    O 
     3     3    33    13     9
Selective dynamics
Direct
  0.7246292956704377  0.7249530743183048  0.2948239701614881   T   T   T
  0.3890177586432200  0.7437120460352651  0.3256490543660334   T   T   T
  0.7410738154975315  0.0799456484879131  0.2960635089003092   T   T   T
  0.5331901115653543  0.2854558042704731  0.3599077969597100   T   T   T
  0.2400342861509777  0.4461725608073445  0.3685971945085916   T   T   T
  0.0292332020090249  0.8896522703768303  0.3661482127887285   T   T   T
  0.0740699999999990  0.0703699999999969  0.0000000000000000   F   F   F
  0.0740699999999990  0.4037000000000006  0.0000000000000000   F   F   F
  0.0740699999999990  0.7370400000000004  0.0000000000000000   F   F   F
  0.1851800000000026  0.2925899999999970  0.0984699999999989   F   F   F
  0.1851800000000026  0.6259299999999968  0.0984699999999989   F   F   F
  0.1851800000000026  0.9592600000000004  0.0984699999999989   F   F   F
  0.4074099999999987  0.0703699999999969  0.0000000000000000   F   F   F
  0.4074099999999987  0.4037000000000006  0.0000000000000000   F   F   F
  0.4074099999999987  0.7370400000000004  0.0000000000000000   F   F   F
  0.5185200000000023  0.2925899999999970  0.0984699999999989   F   F   F
  0.5185200000000023  0.6259299999999968  0.0984699999999989   F   F   F
  0.5185200000000023  0.9592600000000004  0.0984699999999989   F   F   F
  0.7407400000000024  0.0703699999999969  0.0000000000000000   F   F   F
  0.7407400000000024  0.4037000000000006  0.0000000000000000   F   F   F
  0.7407400000000024  0.7370400000000004  0.0000000000000000   F   F   F
  0.8518499999999989  0.2925899999999970  0.0984699999999989   F   F   F
  0.8518499999999989  0.6259299999999968  0.0984699999999989   F   F   F
  0.8518499999999989  0.9592600000000004  0.0984699999999989   F   F   F
  0.0684554254563441  0.7411116128300084  0.2960547967148353   T   T   T
  0.0751140583894326  0.0725144187189754  0.2929554897578242   T   T   T
  0.0732570195708117  0.4081953481658027  0.2935326624825744   T   T   T
  0.3006035433631349  0.5172492223654805  0.1953476209586807   T   T   T
  0.2956443078348958  0.1830016437708341  0.1962584512754081   T   T   T
  0.2968744317180408  0.8482830019530708  0.1971903721796915   T   T   T
  0.4005788247313357  0.0734757554748882  0.2936807250172052   T   T   T
  0.3934789747257321  0.3880215044883518  0.3012081285214335   T   T   T
  0.6261747574370690  0.1828135669939778  0.1921064885079133   T   T   T
  0.6276969999999977  0.8491909999999976  0.1918239999999969   F   F   F
  0.6245752122152465  0.5095431336571722  0.1932580040567781   T   T   T
  0.7423216936389397  0.4063035943623343  0.2930724235200661   T   T   T
  0.9662993200543168  0.8505772154592974  0.1925005165129658   T   T   T
  0.9650189603067031  0.5184226981632432  0.1970995920630345   T   T   T
  0.9683395287217047  0.1867185346655938  0.1940404588497207   T   T   T
  0.3191885530798586  0.8428684252816375  0.4368933973575965   T   T   T
  0.3161808948887634  0.9604672073040053  0.5005662572577313   T   T   T
  0.5075992240462486  0.8415915563753250  0.5050409558096743   T   T   T
  0.4141911292148228  0.2563660669654009  0.5415842048452243   T   T   T
  0.6389558643834696  0.7130623892853893  0.5180115551725414   T   T   T
  0.6093683375827388  0.4574848103456114  0.4729734019879187   T   T   T
  0.7643778767847037  0.9747985167593318  0.5163465909587849   T   T   T
  0.7745330899895461  0.5364603870605276  0.5259365774963349   T   T   T
  0.0394278768651164  0.5833688058574855  0.5864665996002782   T   T   T
  0.0242109558682351  0.2115372971044284  0.4699861552521912   T   T   T
  0.9676690747393331  0.2945822629576090  0.5281340637967985   T   T   T
  0.1147681715424799  0.6435397412388436  0.5170785768086580   T   T   T
  0.1803235055811010  0.1331753264833972  0.5368547699836160   T   T   T
  0.3226916366806410  0.8396887549375398  0.4832732402690261   T   T   T
  0.2989645169423936  0.1196656539477170  0.5453060442077701   T   T   T
  0.6317453147329097  0.8436321019890552  0.5256550160038780   T   T   T
  0.6414172268515461  0.5210798235280415  0.5151959998966821   T   T   T
  0.0003333874489913  0.5405687576544488  0.5431876281221942   T   T   T
  0.9626387954153141  0.1707658022525370  0.5120784892370094   T   T   T
  0.5417106904378798  0.2783800093179770  0.4164521343124779   T   T   T
  0.2214027019469745  0.4131818673728987  0.4244886356595811   T   T   T
  0.0148593293357767  0.8988118253634523  0.4215106306281469   T   T   T
 
  0.00000000E+00  0.00000000E+00  0.00000000E+00
  0.00000000E+00  0.00000000E+00  0.00000000E+00
  0.00000000E+00  0.00000000E+00  0.00000000E+00
  0.00000000E+00  0.00000000E+00  0.00000000E+00
  0.00000000E+00  0.00000000E+00  0.00000000E+00
  0.00000000E+00  0.00000000E+00  0.00000000E+00
  0.00000000E+00  0.00000000E+00  0.00000000E+00
  0.00000000E+00  0.00000000E+00  0.00000000E+00
  0.00000000E+00  0.00000000E+00  0.00000000E+00
  0.00000000E+00  0.00000000E+00  0.00000000E+00
  0.00000000E+00  0.00000000E+00  0.00000000E+00
  0.00000000E+00  0.00000000E+00  0.00000000E+00
  0.00000000E+00  0.00000000E+00  0.00000000E+00
  0.00000000E+00  0.00000000E+00  0.00000000E+00
  0.00000000E+00  0.00000000E+00  0.00000000E+00
  0.00000000E+00  0.00000000E+00  0.00000000E+00
  0.00000000E+00  0.00000000E+00  0.00000000E+00
  0.00000000E+00  0.00000000E+00  0.00000000E+00
  0.00000000E+00  0.00000000E+00  0.00000000E+00
  0.00000000E+00  0.00000000E+00  0.00000000E+00
  0.00000000E+00  0.00000000E+00  0.00000000E+00
  0.00000000E+00  0.00000000E+00  0.00000000E+00
  0.00000000E+00  0.00000000E+00  0.00000000E+00
  0.00000000E+00  0.00000000E+00  0.00000000E+00
  0.00000000E+00  0.00000000E+00  0.00000000E+00
  0.00000000E+00  0.00000000E+00  0.00000000E+00
  0.00000000E+00  0.00000000E+00  0.00000000E+00
  0.00000000E+00  0.00000000E+00  0.00000000E+00
  0.00000000E+00  0.00000000E+00  0.00000000E+00
  0.00000000E+00  0.00000000E+00  0.00000000E+00
  0.00000000E+00  0.00000000E+00  0.00000000E+00
  0.00000000E+00  0.00000000E+00  0.00000000E+00
  0.00000000E+00  0.00000000E+00  0.00000000E+00
  0.00000000E+00  0.00000000E+00  0.00000000E+00
  0.00000000E+00  0.00000000E+00  0.00000000E+00
  0.00000000E+00  0.00000000E+00  0.00000000E+00
  0.00000000E+00  0.00000000E+00  0.00000000E+00
  0.00000000E+00  0.00000000E+00  0.00000000E+00
  0.00000000E+00  0.00000000E+00  0.00000000E+00
  0.00000000E+00  0.00000000E+00  0.00000000E+00
  0.00000000E+00  0.00000000E+00  0.00000000E+00
  0.00000000E+00  0.00000000E+00  0.00000000E+00
  0.00000000E+00  0.00000000E+00  0.00000000E+00
  0.00000000E+00  0.00000000E+00  0.00000000E+00
  0.00000000E+00  0.00000000E+00  0.00000000E+00
  0.00000000E+00  0.00000000E+00  0.00000000E+00
  0.00000000E+00  0.00000000E+00  0.00000000E+00
  0.00000000E+00  0.00000000E+00  0.00000000E+00
  0.00000000E+00  0.00000000E+00  0.00000000E+00
  0.00000000E+00  0.00000000E+00  0.00000000E+00
  0.00000000E+00  0.00000000E+00  0.00000000E+00
  0.00000000E+00  0.00000000E+00  0.00000000E+00
  0.00000000E+00  0.00000000E+00  0.00000000E+00
  0.00000000E+00  0.00000000E+00  0.00000000E+00
  0.00000000E+00  0.00000000E+00  0.00000000E+00
  0.00000000E+00  0.00000000E+00  0.00000000E+00
  0.00000000E+00  0.00000000E+00  0.00000000E+00
  0.00000000E+00  0.00000000E+00  0.00000000E+00
  0.00000000E+00  0.00000000E+00  0.00000000E+00
  0.00000000E+00  0.00000000E+00  0.00000000E+00
  0.00000000E+00  0.00000000E+00  0.00000000E+00
