# Supplementary material for: Gold-in-copper at low *CO coverage enables efficient electromethanation of CO2
Source: Nat Commun. 2021 Jun 7;12:3387. doi: 10.1038/s41467-021-23699-4 (PMC8184940; doi:10.1038/s41467-021-23699-4)
Supplement: Supplementary file 2 — Source Data [file 41467_2021_23699_MOESM2_ESM.zip › Source data_Supplementary Figure 4/Au3Cu33_3_9_H_CO]

 Au C Cu H O                            
   1.00000000000000     
     7.7023400000000004    0.0000000000000000    0.0000000000000000
    -3.8511700000000002    6.6704221085850000    0.0000000000000000
     0.0000000000000000    0.0000000000000000   21.2889400000000002
   Au   C    Cu   H    O 
     3     2    33    14     8
Selective dynamics
Direct
  0.7312435008925351  0.7278706083586599  0.2950322707760561   T   T   T
  0.3898975375132623  0.7382055691604288  0.3207978627654253   T   T   T
  0.7394743727762001  0.0804192120046089  0.2982071196851956   T   T   T
  0.2440167097297857  0.4379299252422105  0.3660005095059015   T   T   T
  0.0650012379775994  0.9087035008967432  0.3644454803305640   T   T   T
  0.0740699999999990  0.0703699999999969  0.0000000000000000   F   F   F
  0.0740699999999990  0.4037000000000006  0.0000000000000000   F   F   F
  0.0740699999999990  0.7370400000000004  0.0000000000000000   F   F   F
  0.1851800000000026  0.2925899999999970  0.0984699999999989   F   F   F
  0.1851800000000026  0.6259299999999968  0.0984699999999989   F   F   F
  0.1851800000000026  0.9592600000000004  0.0984699999999989   F   F   F
  0.4074099999999987  0.0703699999999969  0.0000000000000000   F   F   F
  0.4074099999999987  0.4037000000000006  0.0000000000000000   F   F   F
  0.4074099999999987  0.7370400000000004  0.0000000000000000   F   F   F
  0.5185200000000023  0.2925899999999970  0.0984699999999989   F   F   F
  0.5185200000000023  0.6259299999999968  0.0984699999999989   F   F   F
  0.5185200000000023  0.9592600000000004  0.0984699999999989   F   F   F
  0.7407400000000024  0.0703699999999969  0.0000000000000000   F   F   F
  0.7407400000000024  0.4037000000000006  0.0000000000000000   F   F   F
  0.7407400000000024  0.7370400000000004  0.0000000000000000   F   F   F
  0.8518499999999989  0.2925899999999970  0.0984699999999989   F   F   F
  0.8518499999999989  0.6259299999999968  0.0984699999999989   F   F   F
  0.8518499999999989  0.9592600000000004  0.0984699999999989   F   F   F
  0.0692338354370762  0.7388831604946230  0.2956287365734114   T   T   T
  0.0758717468059630  0.0746714550793248  0.2918066165760517   T   T   T
  0.0696692593521313  0.4054129661668049  0.2938742784885697   T   T   T
  0.2989377662706612  0.5162694361845619  0.1948034551125345   T   T   T
  0.2955465016412876  0.1820268124973864  0.1955817456816441   T   T   T
  0.2977749916694554  0.8490712904354167  0.1972174365106496   T   T   T
  0.3994813899866663  0.0735721515908733  0.2953670564092932   T   T   T
  0.3969242610370324  0.3906328230543846  0.2969478451565203   T   T   T
  0.6261750000000035  0.1828140000000005  0.1921060000000026   F   F   F
  0.6276969999999977  0.8491909999999976  0.1918239999999969   F   F   F
  0.6247477635160430  0.5109058151434142  0.1929684650404186   T   T   T
  0.7364101793069717  0.4034151028480661  0.2932077878790312   T   T   T
  0.9672153707345728  0.8503018234214641  0.1923885587701905   T   T   T
  0.9632098910796665  0.5174417887985134  0.1975551933988597   T   T   T
  0.9659286864798450  0.1853982205043627  0.1942840549694878   T   T   T
  0.5188034673598990  0.2901691299813300  0.3387086411844816   T   T   T
  0.3453571933938805  0.8258798974489884  0.4242285019448179   T   T   T
  0.3597769786996517  0.9626130449342821  0.4847073860323485   T   T   T
  0.5216933899428805  0.8130566974964394  0.4895894294465633   T   T   T
  0.4728889694136413  0.2829660370136640  0.4895137897717138   T   T   T
  0.6609692664223190  0.6948146465555071  0.4811470811715078   T   T   T
  0.6692706039108246  0.5041681127640396  0.4085028840541055   T   T   T
  0.7761377519827374  0.9445828683986782  0.5030118822585793   T   T   T
  0.7978206014178816  0.5188622244763016  0.4696404804968769   T   T   T
  0.9823249199211650  0.5737743486275162  0.5566414160093671   T   T   T
  0.0274156437962064  0.1833571213295312  0.4635151038191673   T   T   T
  0.9578760057192268  0.2716646247420099  0.5161116889404129   T   T   T
  0.1236500454474261  0.6316929996385189  0.4976223610125980   T   T   T
  0.2542808188173796  0.1575834587885272  0.5165055252723750   T   T   T
  0.3483106847919880  0.8288985006625557  0.4711193114518812   T   T   T
  0.3826037375247024  0.1606439391862310  0.5139223606217408   T   T   T
  0.6474017032494712  0.8037173202809023  0.5049980073486544   T   T   T
  0.6701692590175932  0.5095613424897101  0.4549234906296947   T   T   T
  0.9907402145370531  0.5262825713456019  0.5149730153064233   T   T   T
  0.9616399706288492  0.1485176255188463  0.5049066825948838   T   T   T
  0.2340479076472447  0.4072161591750189  0.4218416627077105   T   T   T
  0.0524765585524213  0.9187470860012903  0.4199376844797179   T   T   T
 
  0.00000000E+00  0.00000000E+00  0.00000000E+00
  0.00000000E+00  0.00000000E+00  0.00000000E+00
  0.00000000E+00  0.00000000E+00  0.00000000E+00
  0.00000000E+00  0.00000000E+00  0.00000000E+00
  0.00000000E+00  0.00000000E+00  0.00000000E+00
  0.00000000E+00  0.00000000E+00  0.00000000E+00
  0.00000000E+00  0.00000000E+00  0.00000000E+00
  0.00000000E+00  0.00000000E+00  0.00000000E+00
  0.00000000E+00  0.00000000E+00  0.00000000E+00
  0.00000000E+00  0.00000000E+00  0.00000000E+00
  0.00000000E+00  0.00000000E+00  0.00000000E+00
  0.00000000E+00  0.00000000E+00  0.00000000E+00
  0.00000000E+00  0.00000000E+00  0.00000000E+00
  0.00000000E+00  0.00000000E+00  0.00000000E+00
  0.00000000E+00  0.00000000E+00  0.00000000E+00
  0.00000000E+00  0.00000000E+00  0.00000000E+00
  0.00000000E+00  0.00000000E+00  0.00000000E+00
  0.00000000E+00  0.00000000E+00  0.00000000E+00
  0.00000000E+00  0.00000000E+00  0.00000000E+00
  0.00000000E+00  0.00000000E+00  0.00000000E+00
  0.00000000E+00  0.00000000E+00  0.00000000E+00
  0.00000000E+00  0.00000000E+00  0.00000000E+00
  0.00000000E+00  0.00000000E+00  0.00000000E+00
  0.00000000E+00  0.00000000E+00  0.00000000E+00
  0.00000000E+00  0.00000000E+00  0.00000000E+00
  0.00000000E+00  0.00000000E+00  0.00000000E+00
  0.00000000E+00  0.00000000E+00  0.00000000E+00
  0.00000000E+00  0.00000000E+00  0.00000000E+00
  0.00000000E+00  0.00000000E+00  0.00000000E+00
  0.00000000E+00  0.00000000E+00  0.00000000E+00
  0.00000000E+00  0.00000000E+00  0.00000000E+00
  0.00000000E+00  0.00000000E+00  0.00000000E+00
  0.00000000E+00  0.00000000E+00  0.00000000E+00
  0.00000000E+00  0.00000000E+00  0.00000000E+00
  0.00000000E+00  0.00000000E+00  0.00000000E+00
  0.00000000E+00  0.00000000E+00  0.00000000E+00
  0.00000000E+00  0.00000000E+00  0.00000000E+00
  0.00000000E+00  0.00000000E+00  0.00000000E+00
  0.00000000E+00  0.00000000E+00  0.00000000E+00
  0.00000000E+00  0.00000000E+00  0.00000000E+00
  0.00000000E+00  0.00000000E+00  0.00000000E+00
  0.00000000E+00  0.00000000E+00  0.00000000E+00
  0.00000000E+00  0.00000000E+00  0.00000000E+00
  0.00000000E+00  0.00000000E+00  0.00000000E+00
  0.00000000E+00  0.00000000E+00  0.00000000E+00
  0.00000000E+00  0.00000000E+00  0.00000000E+00
  0.00000000E+00  0.00000000E+00  0.00000000E+00
  0.00000000E+00  0.00000000E+00  0.00000000E+00
  0.00000000E+00  0.00000000E+00  0.00000000E+00
  0.00000000E+00  0.00000000E+00  0.00000000E+00
  0.00000000E+00  0.00000000E+00  0.00000000E+00
  0.00000000E+00  0.00000000E+00  0.00000000E+00
  0.00000000E+00  0.00000000E+00  0.00000000E+00
  0.00000000E+00  0.00000000E+00  0.00000000E+00
  0.00000000E+00  0.00000000E+00  0.00000000E+00
  0.00000000E+00  0.00000000E+00  0.00000000E+00
  0.00000000E+00  0.00000000E+00  0.00000000E+00
  0.00000000E+00  0.00000000E+00  0.00000000E+00
  0.00000000E+00  0.00000000E+00  0.00000000E+00
  0.00000000E+00  0.00000000E+00  0.00000000E+00
