# Supplementary material for: Gold-in-copper at low *CO coverage enables efficient electromethanation of CO2
Source: Nat Commun. 2021 Jun 7;12:3387. doi: 10.1038/s41467-021-23699-4 (PMC8184940; doi:10.1038/s41467-021-23699-4)
Supplement: Supplementary file 2 — Source Data [file 41467_2021_23699_MOESM2_ESM.zip › Source data_Supplementary Figure 4/Au3Cu33_3_9_OCCOH]

 Au C Cu H O                            
   1.00000000000000     
     7.7023400000000004    0.0000000000000000    0.0000000000000000
    -3.8511700000000002    6.6704221085850000    0.0000000000000000
     0.0000000000000000    0.0000000000000000   21.2889400000000002
   Au   C    Cu   H    O 
     3     3    33    14     9
Selective dynamics
Direct
  0.7447677607391127  0.7350403411954952  0.2967920841963795   T   T   T
  0.3958509259674456  0.7369543171536965  0.2978896266615121   T   T   T
  0.7465777819043987  0.0852639093854626  0.2981316517314667   T   T   T
  0.1083383078499898  0.8681847081618219  0.3759370135273901   T   T   T
  0.2990367907725474  0.0376565721574920  0.3781389459453880   T   T   T
  0.1303098033284077  0.3132552355728148  0.3723024015647666   T   T   T
  0.0740699999999990  0.0703699999999969  0.0000000000000000   F   F   F
  0.0740699999999990  0.4037000000000006  0.0000000000000000   F   F   F
  0.0740699999999990  0.7370400000000004  0.0000000000000000   F   F   F
  0.1851800000000026  0.2925899999999970  0.0984699999999989   F   F   F
  0.1851800000000026  0.6259299999999968  0.0984699999999989   F   F   F
  0.1851800000000026  0.9592600000000004  0.0984699999999989   F   F   F
  0.4074099999999987  0.0703699999999969  0.0000000000000000   F   F   F
  0.4074099999999987  0.4037000000000006  0.0000000000000000   F   F   F
  0.4074099999999987  0.7370400000000004  0.0000000000000000   F   F   F
  0.5185200000000023  0.2925899999999970  0.0984699999999989   F   F   F
  0.5185200000000023  0.6259299999999968  0.0984699999999989   F   F   F
  0.5185200000000023  0.9592600000000004  0.0984699999999989   F   F   F
  0.7407400000000024  0.0703699999999969  0.0000000000000000   F   F   F
  0.7407400000000024  0.4037000000000006  0.0000000000000000   F   F   F
  0.7407400000000024  0.7370400000000004  0.0000000000000000   F   F   F
  0.8518499999999989  0.2925899999999970  0.0984699999999989   F   F   F
  0.8518499999999989  0.6259299999999968  0.0984699999999989   F   F   F
  0.8518499999999989  0.9592600000000004  0.0984699999999989   F   F   F
  0.0667280029008924  0.7312330184658400  0.2943464408368148   T   T   T
  0.0910715068246737  0.0839854836111835  0.3160552227462071   T   T   T
  0.0759877420415040  0.4045254431943231  0.2932712112148987   T   T   T
  0.2948113695265774  0.5133678641901637  0.1936559462992830   T   T   T
  0.2912200835693698  0.1796706317459971  0.1961643799410101   T   T   T
  0.2943355946725828  0.8521407878073943  0.1939203271055765   T   T   T
  0.4124646571284964  0.0884773177787362  0.2926850837643266   T   T   T
  0.4078200423112776  0.4014660903998696  0.2904015075850296   T   T   T
  0.6260288176519331  0.1825847394443438  0.1932274859921474   T   T   T
  0.6309770000000015  0.8527020000000007  0.1920190000000019   F   F   F
  0.6277505083423831  0.5133548797903343  0.1928954959122240   T   T   T
  0.7402806754009839  0.4070741784295383  0.2895504410713332   T   T   T
  0.9685047486361629  0.8540362085579266  0.1943229518505626   T   T   T
  0.9667905579592919  0.5176592279245842  0.1964432032589389   T   T   T
  0.9680352486693715  0.1813879614411620  0.1946889546337498   T   T   T
  0.1236633646053074  0.7187737851142312  0.4864360711398358   T   T   T
  0.2202042444115218  0.8294064305804676  0.5480281429759035   T   T   T
  0.3893430012431632  0.7020673537127174  0.5118769196444034   T   T   T
  0.3250209490786298  0.1030325533144536  0.5037564412519747   T   T   T
  0.5573021257638680  0.6393192039258507  0.4834311383749203   T   T   T
  0.5416082071473229  0.3736638781911181  0.4354357375518628   T   T   T
  0.6162778269788085  0.9008241171633705  0.4820868031067377   T   T   T
  0.6929809344618973  0.4623842890582412  0.4916560683265464   T   T   T
  0.7531581618581581  0.3451131701466217  0.5843374905243256   T   T   T
  0.5842942371840881  0.0932707615532900  0.4407001039615755   T   T   T
  0.7617217741510511  0.1789378346727378  0.4905638364456176   T   T   T
  0.9573804668010601  0.4950559858536052  0.5472714568011675   T   T   T
  0.2104267762359729  0.1237818671903594  0.5617486020765100   T   T   T
  0.8697203726224003  0.6786668069602476  0.4258989446481877   T   T   T
  0.4013203060077886  0.1299069575672817  0.4287679887496627   T   T   T
  0.0119526372464240  0.7866164725371987  0.4321907136322287   T   T   T
  0.1569532892317013  0.3488585452922559  0.4264794002240679   T   T   T
  0.1769950079656955  0.6970361346389398  0.5270725446519804   T   T   T
  0.3098939933626064  0.0863710509688031  0.5507756490259957   T   T   T
  0.5356014135402077  0.7440844802000675  0.5061249626412249   T   T   T
  0.6392501454886019  0.5052460974538806  0.4560305089580111   T   T   T
  0.8169216626209349  0.3780746131304354  0.5432795472713243   T   T   T
  0.6967187097654041  0.0733148701360238  0.4579102859696596   T   T   T
 
  0.00000000E+00  0.00000000E+00  0.00000000E+00
  0.00000000E+00  0.00000000E+00  0.00000000E+00
  0.00000000E+00  0.00000000E+00  0.00000000E+00
  0.00000000E+00  0.00000000E+00  0.00000000E+00
  0.00000000E+00  0.00000000E+00  0.00000000E+00
  0.00000000E+00  0.00000000E+00  0.00000000E+00
  0.00000000E+00  0.00000000E+00  0.00000000E+00
  0.00000000E+00  0.00000000E+00  0.00000000E+00
  0.00000000E+00  0.00000000E+00  0.00000000E+00
  0.00000000E+00  0.00000000E+00  0.00000000E+00
  0.00000000E+00  0.00000000E+00  0.00000000E+00
  0.00000000E+00  0.00000000E+00  0.00000000E+00
  0.00000000E+00  0.00000000E+00  0.00000000E+00
  0.00000000E+00  0.00000000E+00  0.00000000E+00
  0.00000000E+00  0.00000000E+00  0.00000000E+00
  0.00000000E+00  0.00000000E+00  0.00000000E+00
  0.00000000E+00  0.00000000E+00  0.00000000E+00
  0.00000000E+00  0.00000000E+00  0.00000000E+00
  0.00000000E+00  0.00000000E+00  0.00000000E+00
  0.00000000E+00  0.00000000E+00  0.00000000E+00
  0.00000000E+00  0.00000000E+00  0.00000000E+00
  0.00000000E+00  0.00000000E+00  0.00000000E+00
  0.00000000E+00  0.00000000E+00  0.00000000E+00
  0.00000000E+00  0.00000000E+00  0.00000000E+00
  0.00000000E+00  0.00000000E+00  0.00000000E+00
  0.00000000E+00  0.00000000E+00  0.00000000E+00
  0.00000000E+00  0.00000000E+00  0.00000000E+00
  0.00000000E+00  0.00000000E+00  0.00000000E+00
  0.00000000E+00  0.00000000E+00  0.00000000E+00
  0.00000000E+00  0.00000000E+00  0.00000000E+00
  0.00000000E+00  0.00000000E+00  0.00000000E+00
  0.00000000E+00  0.00000000E+00  0.00000000E+00
  0.00000000E+00  0.00000000E+00  0.00000000E+00
  0.00000000E+00  0.00000000E+00  0.00000000E+00
  0.00000000E+00  0.00000000E+00  0.00000000E+00
  0.00000000E+00  0.00000000E+00  0.00000000E+00
  0.00000000E+00  0.00000000E+00  0.00000000E+00
  0.00000000E+00  0.00000000E+00  0.00000000E+00
  0.00000000E+00  0.00000000E+00  0.00000000E+00
  0.00000000E+00  0.00000000E+00  0.00000000E+00
  0.00000000E+00  0.00000000E+00  0.00000000E+00
  0.00000000E+00  0.00000000E+00  0.00000000E+00
  0.00000000E+00  0.00000000E+00  0.00000000E+00
  0.00000000E+00  0.00000000E+00  0.00000000E+00
  0.00000000E+00  0.00000000E+00  0.00000000E+00
  0.00000000E+00  0.00000000E+00  0.00000000E+00
  0.00000000E+00  0.00000000E+00  0.00000000E+00
  0.00000000E+00  0.00000000E+00  0.00000000E+00
  0.00000000E+00  0.00000000E+00  0.00000000E+00
  0.00000000E+00  0.00000000E+00  0.00000000E+00
  0.00000000E+00  0.00000000E+00  0.00000000E+00
  0.00000000E+00  0.00000000E+00  0.00000000E+00
  0.00000000E+00  0.00000000E+00  0.00000000E+00
  0.00000000E+00  0.00000000E+00  0.00000000E+00
  0.00000000E+00  0.00000000E+00  0.00000000E+00
  0.00000000E+00  0.00000000E+00  0.00000000E+00
  0.00000000E+00  0.00000000E+00  0.00000000E+00
  0.00000000E+00  0.00000000E+00  0.00000000E+00
  0.00000000E+00  0.00000000E+00  0.00000000E+00
  0.00000000E+00  0.00000000E+00  0.00000000E+00
  0.00000000E+00  0.00000000E+00  0.00000000E+00
  0.00000000E+00  0.00000000E+00  0.00000000E+00
