# Supplementary material for: Gold-in-copper at low *CO coverage enables efficient electromethanation of CO2
Source: Nat Commun. 2021 Jun 7;12:3387. doi: 10.1038/s41467-021-23699-4 (PMC8184940; doi:10.1038/s41467-021-23699-4)
Supplement: Supplementary file 2 — Source Data [file 41467_2021_23699_MOESM2_ESM.zip › Source data_Supplementary Figure 4/Au3Cu33_4_9_CHO]

 Au C Cu H O                            
   1.00000000000000     
     7.7023400000000004    0.0000000000000000    0.0000000000000000
    -3.8511700000000002    6.6704221085850000    0.0000000000000000
     0.0000000000000000    0.0000000000000000   21.2889400000000002
   Au   C    Cu   H    O 
     3     4    33    14    10
Selective dynamics
Direct
  0.7406772741428204  0.7328904468955787  0.2954401235847796   T   T   T
  0.4001426709784347  0.7476385142001405  0.2997983632891323   T   T   T
  0.7529744251637236  0.0925142118099505  0.3008877896819339   T   T   T
  0.3837293465858861  0.0676299757722457  0.3936412679102055   T   T   T
  0.9231166835609910  0.5605140406251512  0.3653221809002048   T   T   T
  0.2865702690233991  0.4573334261745415  0.3652071190706306   T   T   T
  0.9441532935733148  0.0125943549792067  0.3754310358227228   T   T   T
  0.0740699999999990  0.0703699999999969  0.0000000000000000   F   F   F
  0.0740699999999990  0.4037000000000006  0.0000000000000000   F   F   F
  0.0740699999999990  0.7370400000000004  0.0000000000000000   F   F   F
  0.1851800000000026  0.2925899999999970  0.0984699999999989   F   F   F
  0.1851800000000026  0.6259299999999968  0.0984699999999989   F   F   F
  0.1851800000000026  0.9592600000000004  0.0984699999999989   F   F   F
  0.4074099999999987  0.0703699999999969  0.0000000000000000   F   F   F
  0.4074099999999987  0.4037000000000006  0.0000000000000000   F   F   F
  0.4074099999999987  0.7370400000000004  0.0000000000000000   F   F   F
  0.5185200000000023  0.2925899999999970  0.0984699999999989   F   F   F
  0.5185200000000023  0.6259299999999968  0.0984699999999989   F   F   F
  0.5185200000000023  0.9592600000000004  0.0984699999999989   F   F   F
  0.7407400000000024  0.0703699999999969  0.0000000000000000   F   F   F
  0.7407400000000024  0.4037000000000006  0.0000000000000000   F   F   F
  0.7407400000000024  0.7370400000000004  0.0000000000000000   F   F   F
  0.8518499999999989  0.2925899999999970  0.0984699999999989   F   F   F
  0.8518499999999989  0.6259299999999968  0.0984699999999989   F   F   F
  0.8518499999999989  0.9592600000000004  0.0984699999999989   F   F   F
  0.0725164108952049  0.7377947074682342  0.2902175768338929   T   T   T
  0.0852769241484715  0.0748454094872556  0.2968731271832594   T   T   T
  0.0831546033578939  0.4126683068288389  0.2932055641434289   T   T   T
  0.2993439999999978  0.5165369999999996  0.1923389999999969   F   F   F
  0.2953968257351426  0.1804228347180359  0.1978810341272653   T   T   T
  0.2967354898929276  0.8532046324231966  0.1943515120247966   T   T   T
  0.4069315955805132  0.0847318142658350  0.3021903463077635   T   T   T
  0.4036327241821438  0.3964438403655636  0.2938276515902986   T   T   T
  0.6259339576963940  0.1825328869345146  0.1961415565397504   T   T   T
  0.6306235650094324  0.8512406275074109  0.1914162618642195   T   T   T
  0.6266694366355563  0.5093981736893268  0.1941299996612516   T   T   T
  0.7463380346765990  0.4108034389534728  0.2948232540001883   T   T   T
  0.9679770335726570  0.8537912207703042  0.1933196866971804   T   T   T
  0.9634820349531646  0.5134802872187141  0.1935189896338201   T   T   T
  0.9691528193183503  0.1857783205246388  0.1946646438709552   T   T   T
  0.0987678440846996  0.8351367724675480  0.4858710043962913   T   T   T
  0.1210505174201236  0.9933973848810081  0.5395148821067242   T   T   T
  0.3276587024423507  0.8789853295368124  0.5477182361310672   T   T   T
  0.2299541890223245  0.3104324092444548  0.5516142288992871   T   T   T
  0.4647634893100931  0.7590044112005634  0.5495607462923044   T   T   T
  0.4386888136815292  0.5374394206872963  0.4882925157905600   T   T   T
  0.5865170762536410  0.0200579110013704  0.5460275555654354   T   T   T
  0.5861329458148548  0.5595365815200781  0.5454421118256793   T   T   T
  0.7956663516305157  0.5533711681790192  0.6213215693745261   T   T   T
  0.7113693340326513  0.2128813563366162  0.4808739967253585   T   T   T
  0.7777726151483243  0.3268117902100192  0.5450338858103730   T   T   T
  0.9206280046466432  0.6685231459681136  0.5607767329143784   T   T   T
  0.9976858289995130  0.1884330801850671  0.5376774602891372   T   T   T
  0.2372076426802219  0.9384246799368183  0.4103373880896657   T   T   T
  0.1234341010137961  0.8618170891727680  0.5311426964962087   T   T   T
  0.1078247758958333  0.1796753649463192  0.5583503263975069   T   T   T
  0.4597980265357986  0.8867155616856736  0.5621441014147719   T   T   T
  0.4625576091918106  0.5633390665007516  0.5338623656698154   T   T   T
  0.7923655946222005  0.5470370857335751  0.5756258966176846   T   T   T
  0.7621686878944213  0.2052489166509627  0.5231331226513896   T   T   T
  0.9433194698658702  0.5813410581935601  0.4207238038737361   T   T   T
  0.2816787256655628  0.4708306581541111  0.4210863478302202   T   T   T
  0.9014715802096753  0.9818706713344922  0.4291849941463470   T   T   T
  0.5027600309059878  0.1734101070633809  0.4348307188320389   T   T   T
 
  0.00000000E+00  0.00000000E+00  0.00000000E+00
  0.00000000E+00  0.00000000E+00  0.00000000E+00
  0.00000000E+00  0.00000000E+00  0.00000000E+00
  0.00000000E+00  0.00000000E+00  0.00000000E+00
  0.00000000E+00  0.00000000E+00  0.00000000E+00
  0.00000000E+00  0.00000000E+00  0.00000000E+00
  0.00000000E+00  0.00000000E+00  0.00000000E+00
  0.00000000E+00  0.00000000E+00  0.00000000E+00
  0.00000000E+00  0.00000000E+00  0.00000000E+00
  0.00000000E+00  0.00000000E+00  0.00000000E+00
  0.00000000E+00  0.00000000E+00  0.00000000E+00
  0.00000000E+00  0.00000000E+00  0.00000000E+00
  0.00000000E+00  0.00000000E+00  0.00000000E+00
  0.00000000E+00  0.00000000E+00  0.00000000E+00
  0.00000000E+00  0.00000000E+00  0.00000000E+00
  0.00000000E+00  0.00000000E+00  0.00000000E+00
  0.00000000E+00  0.00000000E+00  0.00000000E+00
  0.00000000E+00  0.00000000E+00  0.00000000E+00
  0.00000000E+00  0.00000000E+00  0.00000000E+00
  0.00000000E+00  0.00000000E+00  0.00000000E+00
  0.00000000E+00  0.00000000E+00  0.00000000E+00
  0.00000000E+00  0.00000000E+00  0.00000000E+00
  0.00000000E+00  0.00000000E+00  0.00000000E+00
  0.00000000E+00  0.00000000E+00  0.00000000E+00
  0.00000000E+00  0.00000000E+00  0.00000000E+00
  0.00000000E+00  0.00000000E+00  0.00000000E+00
  0.00000000E+00  0.00000000E+00  0.00000000E+00
  0.00000000E+00  0.00000000E+00  0.00000000E+00
  0.00000000E+00  0.00000000E+00  0.00000000E+00
  0.00000000E+00  0.00000000E+00  0.00000000E+00
  0.00000000E+00  0.00000000E+00  0.00000000E+00
  0.00000000E+00  0.00000000E+00  0.00000000E+00
  0.00000000E+00  0.00000000E+00  0.00000000E+00
  0.00000000E+00  0.00000000E+00  0.00000000E+00
  0.00000000E+00  0.00000000E+00  0.00000000E+00
  0.00000000E+00  0.00000000E+00  0.00000000E+00
  0.00000000E+00  0.00000000E+00  0.00000000E+00
  0.00000000E+00  0.00000000E+00  0.00000000E+00
  0.00000000E+00  0.00000000E+00  0.00000000E+00
  0.00000000E+00  0.00000000E+00  0.00000000E+00
  0.00000000E+00  0.00000000E+00  0.00000000E+00
  0.00000000E+00  0.00000000E+00  0.00000000E+00
  0.00000000E+00  0.00000000E+00  0.00000000E+00
  0.00000000E+00  0.00000000E+00  0.00000000E+00
  0.00000000E+00  0.00000000E+00  0.00000000E+00
  0.00000000E+00  0.00000000E+00  0.00000000E+00
  0.00000000E+00  0.00000000E+00  0.00000000E+00
  0.00000000E+00  0.00000000E+00  0.00000000E+00
  0.00000000E+00  0.00000000E+00  0.00000000E+00
  0.00000000E+00  0.00000000E+00  0.00000000E+00
  0.00000000E+00  0.00000000E+00  0.00000000E+00
  0.00000000E+00  0.00000000E+00  0.00000000E+00
  0.00000000E+00  0.00000000E+00  0.00000000E+00
  0.00000000E+00  0.00000000E+00  0.00000000E+00
  0.00000000E+00  0.00000000E+00  0.00000000E+00
  0.00000000E+00  0.00000000E+00  0.00000000E+00
  0.00000000E+00  0.00000000E+00  0.00000000E+00
  0.00000000E+00  0.00000000E+00  0.00000000E+00
  0.00000000E+00  0.00000000E+00  0.00000000E+00
  0.00000000E+00  0.00000000E+00  0.00000000E+00
  0.00000000E+00  0.00000000E+00  0.00000000E+00
  0.00000000E+00  0.00000000E+00  0.00000000E+00
  0.00000000E+00  0.00000000E+00  0.00000000E+00
  0.00000000E+00  0.00000000E+00  0.00000000E+00
