# Supplementary material for: Gold-in-copper at low *CO coverage enables efficient electromethanation of CO2
Source: Nat Commun. 2021 Jun 7;12:3387. doi: 10.1038/s41467-021-23699-4 (PMC8184940; doi:10.1038/s41467-021-23699-4)
Supplement: Supplementary file 2 — Source Data [file 41467_2021_23699_MOESM2_ESM.zip › Source data_Supplementary Figure 4/Au3Cu33_4_9_CO]

 Au C Cu H O                            
   1.00000000000000     
     7.7023400000000004    0.0000000000000000    0.0000000000000000
    -3.8511700000000002    6.6704221085850000    0.0000000000000000
     0.0000000000000000    0.0000000000000000   21.2889400000000002
   Au   C    Cu   H    O 
     3     4    33    13    10
Selective dynamics
Direct
  0.7332153397578026  0.7297463096544753  0.2922801948086898   T   T   T
  0.3946640459739210  0.7454482261817104  0.3094843397118962   T   T   T
  0.7465317391772802  0.0864706864785307  0.2964491135420518   T   T   T
  0.5058315769813601  0.2676192561947235  0.3662050084073610   T   T   T
  0.9344708858062120  0.5922060038630250  0.3685306936157949   T   T   T
  0.2634967170399860  0.4708988735237709  0.3659827596628672   T   T   T
  0.9965485123380314  0.0246383408827203  0.3818349714655219   T   T   T
  0.0740699999999990  0.0703699999999969  0.0000000000000000   F   F   F
  0.0740699999999990  0.4037000000000006  0.0000000000000000   F   F   F
  0.0740699999999990  0.7370400000000004  0.0000000000000000   F   F   F
  0.1851800000000026  0.2925899999999970  0.0984699999999989   F   F   F
  0.1851800000000026  0.6259299999999968  0.0984699999999989   F   F   F
  0.1851800000000026  0.9592600000000004  0.0984699999999989   F   F   F
  0.4074099999999987  0.0703699999999969  0.0000000000000000   F   F   F
  0.4074099999999987  0.4037000000000006  0.0000000000000000   F   F   F
  0.4074099999999987  0.7370400000000004  0.0000000000000000   F   F   F
  0.5185200000000023  0.2925899999999970  0.0984699999999989   F   F   F
  0.5185200000000023  0.6259299999999968  0.0984699999999989   F   F   F
  0.5185200000000023  0.9592600000000004  0.0984699999999989   F   F   F
  0.7407400000000024  0.0703699999999969  0.0000000000000000   F   F   F
  0.7407400000000024  0.4037000000000006  0.0000000000000000   F   F   F
  0.7407400000000024  0.7370400000000004  0.0000000000000000   F   F   F
  0.8518499999999989  0.2925899999999970  0.0984699999999989   F   F   F
  0.8518499999999989  0.6259299999999968  0.0984699999999989   F   F   F
  0.8518499999999989  0.9592600000000004  0.0984699999999989   F   F   F
  0.0706057297938192  0.7390009808521742  0.2923160276315107   T   T   T
  0.0789177374870593  0.0698232355627382  0.2973123518422353   T   T   T
  0.0793606415230932  0.4060965074622322  0.2915085888998292   T   T   T
  0.2990845446409043  0.5155286537457165  0.1939877909300708   T   T   T
  0.2925536318551027  0.1826751066015972  0.1973825391053298   T   T   T
  0.2953096275063811  0.8488199629577224  0.1957688948094310   T   T   T
  0.4020774988262954  0.0772802843629794  0.2938116949427401   T   T   T
  0.3997279840179820  0.3914049345071772  0.3006900887850277   T   T   T
  0.6253465396020335  0.1830999662111774  0.1934353683164378   T   T   T
  0.6276969999999977  0.8491909999999976  0.1918239999999969   F   F   F
  0.6231732659969439  0.5040037123943413  0.1942446022162933   T   T   T
  0.7433752108272137  0.4075774963711399  0.3042721135288702   T   T   T
  0.9681240339277482  0.8527182568755498  0.1932620841775298   T   T   T
  0.9595191312275780  0.5125839418497681  0.1957756842500435   T   T   T
  0.9681223608686731  0.1844478935410772  0.1940016736071174   T   T   T
  0.1755952994149599  0.8882320830116412  0.4726531630929824   T   T   T
  0.2071030949273601  0.0383714909330886  0.5301180870901623   T   T   T
  0.4087678093635567  0.9244764381890609  0.5272712691421210   T   T   T
  0.3147318937243755  0.3497328340708111  0.5471452316494727   T   T   T
  0.5448769530253944  0.7993846869219301  0.5272089795976718   T   T   T
  0.4850721473221026  0.5497119785987791  0.4742718000222577   T   T   T
  0.6694834375253266  0.0608231141257171  0.5233622822115118   T   T   T
  0.6585457208519799  0.5959449080606143  0.5252162484618190   T   T   T
  0.8654722941687033  0.6002721995782433  0.6061685230132501   T   T   T
  0.8959711342550567  0.2944586491770345  0.4680122016148375   T   T   T
  0.8625573679077905  0.3777487499867524  0.5310146959174882   T   T   T
  0.9961278227780694  0.7098188433791781  0.5461738999170674   T   T   T
  0.0812556939561974  0.2292567911925516  0.5401807647554967   T   T   T
  0.2087145746153495  0.9089539350393075  0.5174326064711030   T   T   T
  0.1957009176915999  0.2190319739366904  0.5567218574868075   T   T   T
  0.5440165876725483  0.9305174520137548  0.5383380170114165   T   T   T
  0.5321102995036296  0.5978158335142294  0.5172672420870611   T   T   T
  0.8666354964776358  0.5906542117250849  0.5605733912783752   T   T   T
  0.8645609173152986  0.2594728577414155  0.5123783686474572   T   T   T
  0.4990372748619300  0.2574567781352443  0.4224796969342640   T   T   T
  0.9461179367329905  0.5983645944718821  0.4245472864538058   T   T   T
  0.2541750468155994  0.4706916170468053  0.4227003163109321   T   T   T
  0.9427496004371729  0.9915411976565318  0.4341628670060288   T   T   T
 
  0.00000000E+00  0.00000000E+00  0.00000000E+00
  0.00000000E+00  0.00000000E+00  0.00000000E+00
  0.00000000E+00  0.00000000E+00  0.00000000E+00
  0.00000000E+00  0.00000000E+00  0.00000000E+00
  0.00000000E+00  0.00000000E+00  0.00000000E+00
  0.00000000E+00  0.00000000E+00  0.00000000E+00
  0.00000000E+00  0.00000000E+00  0.00000000E+00
  0.00000000E+00  0.00000000E+00  0.00000000E+00
  0.00000000E+00  0.00000000E+00  0.00000000E+00
  0.00000000E+00  0.00000000E+00  0.00000000E+00
  0.00000000E+00  0.00000000E+00  0.00000000E+00
  0.00000000E+00  0.00000000E+00  0.00000000E+00
  0.00000000E+00  0.00000000E+00  0.00000000E+00
  0.00000000E+00  0.00000000E+00  0.00000000E+00
  0.00000000E+00  0.00000000E+00  0.00000000E+00
  0.00000000E+00  0.00000000E+00  0.00000000E+00
  0.00000000E+00  0.00000000E+00  0.00000000E+00
  0.00000000E+00  0.00000000E+00  0.00000000E+00
  0.00000000E+00  0.00000000E+00  0.00000000E+00
  0.00000000E+00  0.00000000E+00  0.00000000E+00
  0.00000000E+00  0.00000000E+00  0.00000000E+00
  0.00000000E+00  0.00000000E+00  0.00000000E+00
  0.00000000E+00  0.00000000E+00  0.00000000E+00
  0.00000000E+00  0.00000000E+00  0.00000000E+00
  0.00000000E+00  0.00000000E+00  0.00000000E+00
  0.00000000E+00  0.00000000E+00  0.00000000E+00
  0.00000000E+00  0.00000000E+00  0.00000000E+00
  0.00000000E+00  0.00000000E+00  0.00000000E+00
  0.00000000E+00  0.00000000E+00  0.00000000E+00
  0.00000000E+00  0.00000000E+00  0.00000000E+00
  0.00000000E+00  0.00000000E+00  0.00000000E+00
  0.00000000E+00  0.00000000E+00  0.00000000E+00
  0.00000000E+00  0.00000000E+00  0.00000000E+00
  0.00000000E+00  0.00000000E+00  0.00000000E+00
  0.00000000E+00  0.00000000E+00  0.00000000E+00
  0.00000000E+00  0.00000000E+00  0.00000000E+00
  0.00000000E+00  0.00000000E+00  0.00000000E+00
  0.00000000E+00  0.00000000E+00  0.00000000E+00
  0.00000000E+00  0.00000000E+00  0.00000000E+00
  0.00000000E+00  0.00000000E+00  0.00000000E+00
  0.00000000E+00  0.00000000E+00  0.00000000E+00
  0.00000000E+00  0.00000000E+00  0.00000000E+00
  0.00000000E+00  0.00000000E+00  0.00000000E+00
  0.00000000E+00  0.00000000E+00  0.00000000E+00
  0.00000000E+00  0.00000000E+00  0.00000000E+00
  0.00000000E+00  0.00000000E+00  0.00000000E+00
  0.00000000E+00  0.00000000E+00  0.00000000E+00
  0.00000000E+00  0.00000000E+00  0.00000000E+00
  0.00000000E+00  0.00000000E+00  0.00000000E+00
  0.00000000E+00  0.00000000E+00  0.00000000E+00
  0.00000000E+00  0.00000000E+00  0.00000000E+00
  0.00000000E+00  0.00000000E+00  0.00000000E+00
  0.00000000E+00  0.00000000E+00  0.00000000E+00
  0.00000000E+00  0.00000000E+00  0.00000000E+00
  0.00000000E+00  0.00000000E+00  0.00000000E+00
  0.00000000E+00  0.00000000E+00  0.00000000E+00
  0.00000000E+00  0.00000000E+00  0.00000000E+00
  0.00000000E+00  0.00000000E+00  0.00000000E+00
  0.00000000E+00  0.00000000E+00  0.00000000E+00
  0.00000000E+00  0.00000000E+00  0.00000000E+00
  0.00000000E+00  0.00000000E+00  0.00000000E+00
  0.00000000E+00  0.00000000E+00  0.00000000E+00
  0.00000000E+00  0.00000000E+00  0.00000000E+00
