# Supplementary material for: Gold-in-copper at low *CO coverage enables efficient electromethanation of CO2
Source: Nat Commun. 2021 Jun 7;12:3387. doi: 10.1038/s41467-021-23699-4 (PMC8184940; doi:10.1038/s41467-021-23699-4)
Supplement: Supplementary file 2 — Source Data [file 41467_2021_23699_MOESM2_ESM.zip › Source data_Supplementary Figure 4/Au3Cu33_4_9_H_CO]

 Au C Cu H O                            
   1.00000000000000     
     7.7023400000000004    0.0000000000000000    0.0000000000000000
    -3.8511700000000002    6.6704221085850000    0.0000000000000000
     0.0000000000000000    0.0000000000000000   21.2889400000000002
   Au   C    Cu   H    O 
     3     3    33    14     9
Selective dynamics
Direct
  0.7320427996306982  0.7325943924517031  0.2911006581088859   T   T   T
  0.3943907838919026  0.7488428021547753  0.3118327960673538   T   T   T
  0.7510231771096771  0.0920081599449754  0.3120155404589496   T   T   T
  0.9229008288137234  0.5819291302387865  0.3673892408686012   T   T   T
  0.2662226812477090  0.4657381047979108  0.3645546465319490   T   T   T
  0.9442435930365713  0.0170843060214481  0.3733707488501276   T   T   T
  0.0740699999999990  0.0703699999999969  0.0000000000000000   F   F   F
  0.0740699999999990  0.4037000000000006  0.0000000000000000   F   F   F
  0.0740699999999990  0.7370400000000004  0.0000000000000000   F   F   F
  0.1851800000000026  0.2925899999999970  0.0984699999999989   F   F   F
  0.1851800000000026  0.6259299999999968  0.0984699999999989   F   F   F
  0.1851800000000026  0.9592600000000004  0.0984699999999989   F   F   F
  0.4074099999999987  0.0703699999999969  0.0000000000000000   F   F   F
  0.4074099999999987  0.4037000000000006  0.0000000000000000   F   F   F
  0.4074099999999987  0.7370400000000004  0.0000000000000000   F   F   F
  0.5185200000000023  0.2925899999999970  0.0984699999999989   F   F   F
  0.5185200000000023  0.6259299999999968  0.0984699999999989   F   F   F
  0.5185200000000023  0.9592600000000004  0.0984699999999989   F   F   F
  0.7407400000000024  0.0703699999999969  0.0000000000000000   F   F   F
  0.7407400000000024  0.4037000000000006  0.0000000000000000   F   F   F
  0.7407400000000024  0.7370400000000004  0.0000000000000000   F   F   F
  0.8518499999999989  0.2925899999999970  0.0984699999999989   F   F   F
  0.8518499999999989  0.6259299999999968  0.0984699999999989   F   F   F
  0.8518499999999989  0.9592600000000004  0.0984699999999989   F   F   F
  0.0700199850288082  0.7406685986660757  0.2931135917227204   T   T   T
  0.0840242861309240  0.0707147749230254  0.2945020027164259   T   T   T
  0.0806515411154838  0.4092359120478318  0.2906706908676917   T   T   T
  0.2984000452279116  0.5146008615573602  0.1936262370696825   T   T   T
  0.2930688063366442  0.1811709654722339  0.1956735068373867   T   T   T
  0.2964338526771669  0.8486976746947750  0.1962311288163508   T   T   T
  0.4069520490579430  0.0805497572561943  0.2936460999182223   T   T   T
  0.3971520748917540  0.3924388144809262  0.2965378631544234   T   T   T
  0.6307007417936533  0.1801388588732642  0.1958674611352821   T   T   T
  0.6276969999999977  0.8491909999999976  0.1918239999999969   F   F   F
  0.6248033158156878  0.5046803015612059  0.1932870496621428   T   T   T
  0.7407519559124265  0.4083976500771093  0.3004702036715427   T   T   T
  0.9681901835209800  0.8508463152688978  0.1926000451393451   T   T   T
  0.9602944516827019  0.5126106292029869  0.1955364702226174   T   T   T
  0.9634399693734819  0.1817120521302446  0.1952741800880593   T   T   T
  0.5078579022342830  0.2902826436108165  0.3396733707510081   T   T   T
  0.1512217741983034  0.9148060150479332  0.4668190058838789   T   T   T
  0.1881456108746223  0.0519911144715691  0.5279423695676019   T   T   T
  0.3874419198271991  0.9346766979665504  0.5220158563094375   T   T   T
  0.2929837255807830  0.3597448036954459  0.5501476448922926   T   T   T
  0.5206402238145295  0.8056850184030891  0.5266112362771320   T   T   T
  0.4550826982460035  0.5591964429961946  0.4751119303082827   T   T   T
  0.6481980760998294  0.0658300520163780  0.5209578913429865   T   T   T
  0.6385305623932600  0.6083107798319897  0.5233753539709997   T   T   T
  0.8561071164302898  0.6104947574384240  0.6000385204530125   T   T   T
  0.8840562893944809  0.2858647659050683  0.4645524591149859   T   T   T
  0.8487116167963387  0.3848231682081692  0.5242637532016012   T   T   T
  0.9785548594713375  0.7195159288453569  0.5389561327772989   T   T   T
  0.0602353252808020  0.2362433392956034  0.5409520880858720   T   T   T
  0.1920245376971636  0.9278117420392147  0.5109886287065665   T   T   T
  0.1745724195939443  0.2273081944508230  0.5583378242341694   T   T   T
  0.5197793558035371  0.9385013028431719  0.5357331431983438   T   T   T
  0.5092424724511151  0.6063969350929633  0.5179808093365935   T   T   T
  0.8517159361643407  0.5999224798953451  0.5544054648890558   T   T   T
  0.8465529398320316  0.2610081695381697  0.5089725636738260   T   T   T
  0.9350080578730841  0.5919724389185028  0.4233012273937775   T   T   T
  0.2570669356350169  0.4558062596689082  0.4214530890988466   T   T   T
  0.9268601126299547  0.9904656297065190  0.4287568061226625   T   T   T
 
  0.00000000E+00  0.00000000E+00  0.00000000E+00
  0.00000000E+00  0.00000000E+00  0.00000000E+00
  0.00000000E+00  0.00000000E+00  0.00000000E+00
  0.00000000E+00  0.00000000E+00  0.00000000E+00
  0.00000000E+00  0.00000000E+00  0.00000000E+00
  0.00000000E+00  0.00000000E+00  0.00000000E+00
  0.00000000E+00  0.00000000E+00  0.00000000E+00
  0.00000000E+00  0.00000000E+00  0.00000000E+00
  0.00000000E+00  0.00000000E+00  0.00000000E+00
  0.00000000E+00  0.00000000E+00  0.00000000E+00
  0.00000000E+00  0.00000000E+00  0.00000000E+00
  0.00000000E+00  0.00000000E+00  0.00000000E+00
  0.00000000E+00  0.00000000E+00  0.00000000E+00
  0.00000000E+00  0.00000000E+00  0.00000000E+00
  0.00000000E+00  0.00000000E+00  0.00000000E+00
  0.00000000E+00  0.00000000E+00  0.00000000E+00
  0.00000000E+00  0.00000000E+00  0.00000000E+00
  0.00000000E+00  0.00000000E+00  0.00000000E+00
  0.00000000E+00  0.00000000E+00  0.00000000E+00
  0.00000000E+00  0.00000000E+00  0.00000000E+00
  0.00000000E+00  0.00000000E+00  0.00000000E+00
  0.00000000E+00  0.00000000E+00  0.00000000E+00
  0.00000000E+00  0.00000000E+00  0.00000000E+00
  0.00000000E+00  0.00000000E+00  0.00000000E+00
  0.00000000E+00  0.00000000E+00  0.00000000E+00
  0.00000000E+00  0.00000000E+00  0.00000000E+00
  0.00000000E+00  0.00000000E+00  0.00000000E+00
  0.00000000E+00  0.00000000E+00  0.00000000E+00
  0.00000000E+00  0.00000000E+00  0.00000000E+00
  0.00000000E+00  0.00000000E+00  0.00000000E+00
  0.00000000E+00  0.00000000E+00  0.00000000E+00
  0.00000000E+00  0.00000000E+00  0.00000000E+00
  0.00000000E+00  0.00000000E+00  0.00000000E+00
  0.00000000E+00  0.00000000E+00  0.00000000E+00
  0.00000000E+00  0.00000000E+00  0.00000000E+00
  0.00000000E+00  0.00000000E+00  0.00000000E+00
  0.00000000E+00  0.00000000E+00  0.00000000E+00
  0.00000000E+00  0.00000000E+00  0.00000000E+00
  0.00000000E+00  0.00000000E+00  0.00000000E+00
  0.00000000E+00  0.00000000E+00  0.00000000E+00
  0.00000000E+00  0.00000000E+00  0.00000000E+00
  0.00000000E+00  0.00000000E+00  0.00000000E+00
  0.00000000E+00  0.00000000E+00  0.00000000E+00
  0.00000000E+00  0.00000000E+00  0.00000000E+00
  0.00000000E+00  0.00000000E+00  0.00000000E+00
  0.00000000E+00  0.00000000E+00  0.00000000E+00
  0.00000000E+00  0.00000000E+00  0.00000000E+00
  0.00000000E+00  0.00000000E+00  0.00000000E+00
  0.00000000E+00  0.00000000E+00  0.00000000E+00
  0.00000000E+00  0.00000000E+00  0.00000000E+00
  0.00000000E+00  0.00000000E+00  0.00000000E+00
  0.00000000E+00  0.00000000E+00  0.00000000E+00
  0.00000000E+00  0.00000000E+00  0.00000000E+00
  0.00000000E+00  0.00000000E+00  0.00000000E+00
  0.00000000E+00  0.00000000E+00  0.00000000E+00
  0.00000000E+00  0.00000000E+00  0.00000000E+00
  0.00000000E+00  0.00000000E+00  0.00000000E+00
  0.00000000E+00  0.00000000E+00  0.00000000E+00
  0.00000000E+00  0.00000000E+00  0.00000000E+00
  0.00000000E+00  0.00000000E+00  0.00000000E+00
  0.00000000E+00  0.00000000E+00  0.00000000E+00
  0.00000000E+00  0.00000000E+00  0.00000000E+00
