# Supplementary material for: Gold-in-copper at low *CO coverage enables efficient electromethanation of CO2
Source: Nat Commun. 2021 Jun 7;12:3387. doi: 10.1038/s41467-021-23699-4 (PMC8184940; doi:10.1038/s41467-021-23699-4)
Supplement: Supplementary file 2 — Source Data [file 41467_2021_23699_MOESM2_ESM.zip › Source data_Supplementary Figure 4/Au3Cu33_4_9_OCCOH]

 Au C Cu H O                            
   1.00000000000000     
     7.7023400000000004    0.0000000000000000    0.0000000000000000
    -3.8511700000000002    6.6704221085850000    0.0000000000000000
     0.0000000000000000    0.0000000000000000   21.2889400000000002
   Au   C    Cu   H    O 
     3     3    33    14     9
Selective dynamics
Direct
  0.7549252783280036  0.7384274642382794  0.3096974232795847   T   T   T
  0.4052032909223421  0.7338106908104075  0.2952315382713823   T   T   T
  0.7405921516826235  0.0866014350819014  0.3020400687477144   T   T   T
  0.9971073688406376  0.8167361816384026  0.3790475555697607   T   T   T
  0.1790696410674504  0.9935735778389979  0.3664612555666693   T   T   T
  0.1291175524763476  0.4572658968533111  0.3823529730526042   T   T   T
  0.0740699999999990  0.0703699999999969  0.0000000000000000   F   F   F
  0.0740699999999990  0.4037000000000006  0.0000000000000000   F   F   F
  0.0740699999999990  0.7370400000000004  0.0000000000000000   F   F   F
  0.1851800000000026  0.2925899999999970  0.0984699999999989   F   F   F
  0.1851800000000026  0.6259299999999968  0.0984699999999989   F   F   F
  0.1851800000000026  0.9592600000000004  0.0984699999999989   F   F   F
  0.4074099999999987  0.0703699999999969  0.0000000000000000   F   F   F
  0.4074099999999987  0.4037000000000006  0.0000000000000000   F   F   F
  0.4074099999999987  0.7370400000000004  0.0000000000000000   F   F   F
  0.5185200000000023  0.2925899999999970  0.0984699999999989   F   F   F
  0.5185200000000023  0.6259299999999968  0.0984699999999989   F   F   F
  0.5185200000000023  0.9592600000000004  0.0984699999999989   F   F   F
  0.7407400000000024  0.0703699999999969  0.0000000000000000   F   F   F
  0.7407400000000024  0.4037000000000006  0.0000000000000000   F   F   F
  0.7407400000000024  0.7370400000000004  0.0000000000000000   F   F   F
  0.8518499999999989  0.2925899999999970  0.0984699999999989   F   F   F
  0.8518499999999989  0.6259299999999968  0.0984699999999989   F   F   F
  0.8518499999999989  0.9592600000000004  0.0984699999999989   F   F   F
  0.0749665060291761  0.7318312634032492  0.2927441840614923   T   T   T
  0.0875501875406010  0.0940941220253227  0.2933660445449126   T   T   T
  0.0720699533250377  0.4073643242398922  0.2968531147410882   T   T   T
  0.2905613380090800  0.5104103445366523  0.1935366300109286   T   T   T
  0.2929208601952368  0.1810501685385569  0.1936114563742505   T   T   T
  0.2910437183736965  0.8485481949972113  0.1932839632894399   T   T   T
  0.3904485149311702  0.0712736071567072  0.2937024749678003   T   T   T
  0.4123140793985754  0.4021531718305193  0.2882240243117713   T   T   T
  0.6223668096461265  0.1809954352098270  0.1946878560321552   T   T   T
  0.6309770000000015  0.8527020000000007  0.1920190000000019   F   F   F
  0.6289846849889709  0.5184275832156815  0.1933208337111352   T   T   T
  0.7314286482922008  0.4036363259283720  0.2899069741815575   T   T   T
  0.9623848454196026  0.8513566566363456  0.1950740014444435   T   T   T
  0.9630657528182397  0.5152602367349822  0.1963254105015747   T   T   T
  0.9646728643601085  0.1835888001273940  0.1958836191826691   T   T   T
  0.0357722925386166  0.7518041332762299  0.4879327877572108   T   T   T
  0.0849442340001771  0.8794152866348871  0.5493884719669618   T   T   T
  0.2956000197615467  0.7894318507835085  0.5351737722071184   T   T   T
  0.1679427055992299  0.1172642682336105  0.4808571078904466   T   T   T
  0.4343555961764256  0.6633786203814337  0.5439453988966992   T   T   T
  0.2958004448899532  0.3585490035061589  0.5423769256658051   T   T   T
  0.5387559450610071  0.9050064891577566  0.5093261284686509   T   T   T
  0.5365748371558627  0.4633819965773687  0.5478783562163493   T   T   T
  0.7309439844822204  0.3451602203214868  0.5879055767802785   T   T   T
  0.7259056834610458  0.0950792566168859  0.4280918235295917   T   T   T
  0.7369201360473990  0.2183150753588611  0.4900772683031307   T   T   T
  0.8679771807991833  0.5326445706607501  0.5458989678895295   T   T   T
  0.9769695548417349  0.1201447881770173  0.5053182326779618   T   T   T
  0.4193678024727418  0.2065387577543299  0.4058188317662448   T   T   T
  0.3002212928485322  0.0849902679613188  0.4208750132408919   T   T   T
  0.9227842810747523  0.7255155671269976  0.4305702162559909   T   T   T
  0.1619529844825644  0.4884298224191349  0.4357000351745154   T   T   T
  0.0847798035061863  0.7578671546052625  0.5344306418985720   T   T   T
  0.1045161038238739  0.1321918654981245  0.5198339670691465   T   T   T
  0.4382102283132905  0.8074297111731621  0.5405662498897420   T   T   T
  0.4209145480089657  0.4830182828422826  0.5560677812685525   T   T   T
  0.7377655484112782  0.4016782294038330  0.5464228783573946   T   T   T
  0.7314935693291282  0.0940258358644614  0.4743930067655604   T   T   T
 
  0.00000000E+00  0.00000000E+00  0.00000000E+00
  0.00000000E+00  0.00000000E+00  0.00000000E+00
  0.00000000E+00  0.00000000E+00  0.00000000E+00
  0.00000000E+00  0.00000000E+00  0.00000000E+00
  0.00000000E+00  0.00000000E+00  0.00000000E+00
  0.00000000E+00  0.00000000E+00  0.00000000E+00
  0.00000000E+00  0.00000000E+00  0.00000000E+00
  0.00000000E+00  0.00000000E+00  0.00000000E+00
  0.00000000E+00  0.00000000E+00  0.00000000E+00
  0.00000000E+00  0.00000000E+00  0.00000000E+00
  0.00000000E+00  0.00000000E+00  0.00000000E+00
  0.00000000E+00  0.00000000E+00  0.00000000E+00
  0.00000000E+00  0.00000000E+00  0.00000000E+00
  0.00000000E+00  0.00000000E+00  0.00000000E+00
  0.00000000E+00  0.00000000E+00  0.00000000E+00
  0.00000000E+00  0.00000000E+00  0.00000000E+00
  0.00000000E+00  0.00000000E+00  0.00000000E+00
  0.00000000E+00  0.00000000E+00  0.00000000E+00
  0.00000000E+00  0.00000000E+00  0.00000000E+00
  0.00000000E+00  0.00000000E+00  0.00000000E+00
  0.00000000E+00  0.00000000E+00  0.00000000E+00
  0.00000000E+00  0.00000000E+00  0.00000000E+00
  0.00000000E+00  0.00000000E+00  0.00000000E+00
  0.00000000E+00  0.00000000E+00  0.00000000E+00
  0.00000000E+00  0.00000000E+00  0.00000000E+00
  0.00000000E+00  0.00000000E+00  0.00000000E+00
  0.00000000E+00  0.00000000E+00  0.00000000E+00
  0.00000000E+00  0.00000000E+00  0.00000000E+00
  0.00000000E+00  0.00000000E+00  0.00000000E+00
  0.00000000E+00  0.00000000E+00  0.00000000E+00
  0.00000000E+00  0.00000000E+00  0.00000000E+00
  0.00000000E+00  0.00000000E+00  0.00000000E+00
  0.00000000E+00  0.00000000E+00  0.00000000E+00
  0.00000000E+00  0.00000000E+00  0.00000000E+00
  0.00000000E+00  0.00000000E+00  0.00000000E+00
  0.00000000E+00  0.00000000E+00  0.00000000E+00
  0.00000000E+00  0.00000000E+00  0.00000000E+00
  0.00000000E+00  0.00000000E+00  0.00000000E+00
  0.00000000E+00  0.00000000E+00  0.00000000E+00
  0.00000000E+00  0.00000000E+00  0.00000000E+00
  0.00000000E+00  0.00000000E+00  0.00000000E+00
  0.00000000E+00  0.00000000E+00  0.00000000E+00
  0.00000000E+00  0.00000000E+00  0.00000000E+00
  0.00000000E+00  0.00000000E+00  0.00000000E+00
  0.00000000E+00  0.00000000E+00  0.00000000E+00
  0.00000000E+00  0.00000000E+00  0.00000000E+00
  0.00000000E+00  0.00000000E+00  0.00000000E+00
  0.00000000E+00  0.00000000E+00  0.00000000E+00
  0.00000000E+00  0.00000000E+00  0.00000000E+00
  0.00000000E+00  0.00000000E+00  0.00000000E+00
  0.00000000E+00  0.00000000E+00  0.00000000E+00
  0.00000000E+00  0.00000000E+00  0.00000000E+00
  0.00000000E+00  0.00000000E+00  0.00000000E+00
  0.00000000E+00  0.00000000E+00  0.00000000E+00
  0.00000000E+00  0.00000000E+00  0.00000000E+00
  0.00000000E+00  0.00000000E+00  0.00000000E+00
  0.00000000E+00  0.00000000E+00  0.00000000E+00
  0.00000000E+00  0.00000000E+00  0.00000000E+00
  0.00000000E+00  0.00000000E+00  0.00000000E+00
  0.00000000E+00  0.00000000E+00  0.00000000E+00
  0.00000000E+00  0.00000000E+00  0.00000000E+00
  0.00000000E+00  0.00000000E+00  0.00000000E+00
