# Supplementary material for: Gold-in-copper at low *CO coverage enables efficient electromethanation of CO2
Source: Nat Commun. 2021 Jun 7;12:3387. doi: 10.1038/s41467-021-23699-4 (PMC8184940; doi:10.1038/s41467-021-23699-4)
Supplement: Supplementary file 2 — Source Data [file 41467_2021_23699_MOESM2_ESM.zip › Source data_Figure 1/Au1Cu35_2_9_CHO]

 Au C Cu H O                            
   1.00000000000000     
     7.7023400000000004    0.0000000000000000    0.0000000000000000
    -3.8511700000000002    6.6704221085850000    0.0000000000000000
     0.0000000000000000    0.0000000000000000   21.2889400000000002
   Au   C    Cu   H    O 
     1     2    35    14     8
Selective dynamics
Direct
  0.7366990361216990  0.7380907360378076  0.2981178228877324   T   T   T
  0.2535419266144622  0.2118764640216160  0.3724290286453754   T   T   T
  0.9740290757708798  0.5142320026888818  0.3585334810484639   T   T   T
  0.0740699999999990  0.0703699999999969  0.0000000000000000   F   F   F
  0.0740699999999990  0.4037000000000006  0.0000000000000000   F   F   F
  0.0740699999999990  0.7370400000000004  0.0000000000000000   F   F   F
  0.1851800000000026  0.2925899999999970  0.0984699999999989   F   F   F
  0.1851800000000026  0.6259299999999968  0.0984699999999989   F   F   F
  0.1851800000000026  0.9592600000000004  0.0984699999999989   F   F   F
  0.4074099999999987  0.0703699999999969  0.0000000000000000   F   F   F
  0.4074099999999987  0.4037000000000006  0.0000000000000000   F   F   F
  0.4074099999999987  0.7370400000000004  0.0000000000000000   F   F   F
  0.5185200000000023  0.2925899999999970  0.0984699999999989   F   F   F
  0.5185200000000023  0.6259299999999968  0.0984699999999989   F   F   F
  0.5185200000000023  0.9592600000000004  0.0984699999999989   F   F   F
  0.7407400000000024  0.0703699999999969  0.0000000000000000   F   F   F
  0.7407400000000024  0.4037000000000006  0.0000000000000000   F   F   F
  0.7407400000000024  0.7370400000000004  0.0000000000000000   F   F   F
  0.8518499999999989  0.2925899999999970  0.0984699999999989   F   F   F
  0.8518499999999989  0.6259299999999968  0.0984699999999989   F   F   F
  0.8518499999999989  0.9592600000000004  0.0984699999999989   F   F   F
  0.0804116789353063  0.7392917506158522  0.2939109198625232   T   T   T
  0.0741801820453622  0.0807168046343781  0.2938457770124457   T   T   T
  0.0722820066562748  0.4055956423847354  0.2902952221106063   T   T   T
  0.2978234947356179  0.5142085153562752  0.1959454274401813   T   T   T
  0.2949483807145617  0.1813007611504983  0.1943471720208298   T   T   T
  0.2938620279108385  0.8484856431559467  0.1949845138297936   T   T   T
  0.4127637494661840  0.0686026811778717  0.2897617987016801   T   T   T
  0.3994955558321322  0.3906937095162309  0.2972749796703846   T   T   T
  0.4033215036547354  0.7396391129962928  0.2908616469039170   T   T   T
  0.6314613594375776  0.1851743545608616  0.1948095677828919   T   T   T
  0.6277475453535410  0.8495969148443996  0.1928261242352156   T   T   T
  0.6260692698798133  0.5101894622400638  0.1954122515924832   T   T   T
  0.7373071872205509  0.0741413525777349  0.2914832093142656   T   T   T
  0.7385556977785337  0.3961095811679362  0.2967885873534046   T   T   T
  0.9669321532444984  0.8517287070800387  0.1950494013203586   T   T   T
  0.9608616300612247  0.5161478530855267  0.1928872990990571   T   T   T
  0.9618571353694295  0.1820514101744981  0.1947805707301925   T   T   T
  0.8913735051073456  0.8108324132510268  0.4088490321574020   T   T   T
  0.9010097248316515  0.9485517156360624  0.4679349028063472   T   T   T
  0.1326533170097148  0.8533394289675097  0.4748729489675850   T   T   T
  0.0186938231657811  0.2322951137616230  0.4709541470095490   T   T   T
  0.3111820073674997  0.7676263188966885  0.4789695744163094   T   T   T
  0.3282896457279549  0.5435114686508022  0.4354286390559274   T   T   T
  0.3814235239301975  0.0122006222528010  0.4787758151308388   T   T   T
  0.4776406264255202  0.6322126619144399  0.4914585033789378   T   T   T
  0.6762986137545267  0.5311711118360221  0.5590999968307819   T   T   T
  0.5923405674081254  0.2119667063186477  0.4116726778541500   T   T   T
  0.6035707179385720  0.3224149258267187  0.4767335708136811   T   T   T
  0.7566064985214898  0.6433985780775979  0.4932469932067844   T   T   T
  0.7873337317250384  0.1542218980999539  0.4786897637715636   T   T   T
  0.2580913836971349  0.0716587699692837  0.3845669495166295   T   T   T
  0.9203909220711104  0.8298516926547322  0.4544424009929927   T   T   T
  0.8971412307118123  0.1316081122521774  0.4927627475496798   T   T   T
  0.2647978835453900  0.8765981877275633  0.4933990010732209   T   T   T
  0.4058606852915508  0.6693679488859802  0.4605653633889665   T   T   T
  0.6372439211822797  0.5285121482248993  0.5155009587915415   T   T   T
  0.5837828636312595  0.1941777771216001  0.4576692639398300   T   T   T
  0.2403308138671751  0.3035826690956266  0.4197881125528811   T   T   T
  0.9863431111955817  0.5118727077509757  0.4145227386061933   T   T   T
 
  0.00000000E+00  0.00000000E+00  0.00000000E+00
  0.00000000E+00  0.00000000E+00  0.00000000E+00
  0.00000000E+00  0.00000000E+00  0.00000000E+00
  0.00000000E+00  0.00000000E+00  0.00000000E+00
  0.00000000E+00  0.00000000E+00  0.00000000E+00
  0.00000000E+00  0.00000000E+00  0.00000000E+00
  0.00000000E+00  0.00000000E+00  0.00000000E+00
  0.00000000E+00  0.00000000E+00  0.00000000E+00
  0.00000000E+00  0.00000000E+00  0.00000000E+00
  0.00000000E+00  0.00000000E+00  0.00000000E+00
  0.00000000E+00  0.00000000E+00  0.00000000E+00
  0.00000000E+00  0.00000000E+00  0.00000000E+00
  0.00000000E+00  0.00000000E+00  0.00000000E+00
  0.00000000E+00  0.00000000E+00  0.00000000E+00
  0.00000000E+00  0.00000000E+00  0.00000000E+00
  0.00000000E+00  0.00000000E+00  0.00000000E+00
  0.00000000E+00  0.00000000E+00  0.00000000E+00
  0.00000000E+00  0.00000000E+00  0.00000000E+00
  0.00000000E+00  0.00000000E+00  0.00000000E+00
  0.00000000E+00  0.00000000E+00  0.00000000E+00
  0.00000000E+00  0.00000000E+00  0.00000000E+00
  0.00000000E+00  0.00000000E+00  0.00000000E+00
  0.00000000E+00  0.00000000E+00  0.00000000E+00
  0.00000000E+00  0.00000000E+00  0.00000000E+00
  0.00000000E+00  0.00000000E+00  0.00000000E+00
  0.00000000E+00  0.00000000E+00  0.00000000E+00
  0.00000000E+00  0.00000000E+00  0.00000000E+00
  0.00000000E+00  0.00000000E+00  0.00000000E+00
  0.00000000E+00  0.00000000E+00  0.00000000E+00
  0.00000000E+00  0.00000000E+00  0.00000000E+00
  0.00000000E+00  0.00000000E+00  0.00000000E+00
  0.00000000E+00  0.00000000E+00  0.00000000E+00
  0.00000000E+00  0.00000000E+00  0.00000000E+00
  0.00000000E+00  0.00000000E+00  0.00000000E+00
  0.00000000E+00  0.00000000E+00  0.00000000E+00
  0.00000000E+00  0.00000000E+00  0.00000000E+00
  0.00000000E+00  0.00000000E+00  0.00000000E+00
  0.00000000E+00  0.00000000E+00  0.00000000E+00
  0.00000000E+00  0.00000000E+00  0.00000000E+00
  0.00000000E+00  0.00000000E+00  0.00000000E+00
  0.00000000E+00  0.00000000E+00  0.00000000E+00
  0.00000000E+00  0.00000000E+00  0.00000000E+00
  0.00000000E+00  0.00000000E+00  0.00000000E+00
  0.00000000E+00  0.00000000E+00  0.00000000E+00
  0.00000000E+00  0.00000000E+00  0.00000000E+00
  0.00000000E+00  0.00000000E+00  0.00000000E+00
  0.00000000E+00  0.00000000E+00  0.00000000E+00
  0.00000000E+00  0.00000000E+00  0.00000000E+00
  0.00000000E+00  0.00000000E+00  0.00000000E+00
  0.00000000E+00  0.00000000E+00  0.00000000E+00
  0.00000000E+00  0.00000000E+00  0.00000000E+00
  0.00000000E+00  0.00000000E+00  0.00000000E+00
  0.00000000E+00  0.00000000E+00  0.00000000E+00
  0.00000000E+00  0.00000000E+00  0.00000000E+00
  0.00000000E+00  0.00000000E+00  0.00000000E+00
  0.00000000E+00  0.00000000E+00  0.00000000E+00
  0.00000000E+00  0.00000000E+00  0.00000000E+00
  0.00000000E+00  0.00000000E+00  0.00000000E+00
  0.00000000E+00  0.00000000E+00  0.00000000E+00
  0.00000000E+00  0.00000000E+00  0.00000000E+00
