# Supplementary material for: Gold-in-copper at low *CO coverage enables efficient electromethanation of CO2
Source: Nat Commun. 2021 Jun 7;12:3387. doi: 10.1038/s41467-021-23699-4 (PMC8184940; doi:10.1038/s41467-021-23699-4)
Supplement: Supplementary file 2 — Source Data [file 41467_2021_23699_MOESM2_ESM.zip › Source data_Figure 1/Au1Cu35_2_9_CO]

 Au C Cu H O                            
   1.00000000000000     
     7.7023400000000004    0.0000000000000000    0.0000000000000000
    -3.8511700000000002    6.6704221085850000    0.0000000000000000
     0.0000000000000000    0.0000000000000000   21.2889400000000002
   Au   C    Cu   H    O 
     1     2    35    13     8
Selective dynamics
Direct
  0.7429973157708490  0.7406333264721426  0.3000683287146625   T   T   T
  0.3073409818891575  0.1849785916559963  0.3579426638807471   T   T   T
  0.9740201254976506  0.5093462599728403  0.3577425502341450   T   T   T
  0.0740699999999990  0.0703699999999969  0.0000000000000000   F   F   F
  0.0740699999999990  0.4037000000000006  0.0000000000000000   F   F   F
  0.0740699999999990  0.7370400000000004  0.0000000000000000   F   F   F
  0.1851800000000026  0.2925899999999970  0.0984699999999989   F   F   F
  0.1851800000000026  0.6259299999999968  0.0984699999999989   F   F   F
  0.1851800000000026  0.9592600000000004  0.0984699999999989   F   F   F
  0.4074099999999987  0.0703699999999969  0.0000000000000000   F   F   F
  0.4074099999999987  0.4037000000000006  0.0000000000000000   F   F   F
  0.4074099999999987  0.7370400000000004  0.0000000000000000   F   F   F
  0.5185200000000023  0.2925899999999970  0.0984699999999989   F   F   F
  0.5185200000000023  0.6259299999999968  0.0984699999999989   F   F   F
  0.5185200000000023  0.9592600000000004  0.0984699999999989   F   F   F
  0.7407400000000024  0.0703699999999969  0.0000000000000000   F   F   F
  0.7407400000000024  0.4037000000000006  0.0000000000000000   F   F   F
  0.7407400000000024  0.7370400000000004  0.0000000000000000   F   F   F
  0.8518499999999989  0.2925899999999970  0.0984699999999989   F   F   F
  0.8518499999999989  0.6259299999999968  0.0984699999999989   F   F   F
  0.8518499999999989  0.9592600000000004  0.0984699999999989   F   F   F
  0.0837668804214040  0.7374647311978824  0.2943512716496687   T   T   T
  0.0817045087652008  0.0762636544160375  0.2947923411695582   T   T   T
  0.0795096175358814  0.4040330189700089  0.2921356662788772   T   T   T
  0.2987806895234481  0.5150742878852227  0.1953723901425380   T   T   T
  0.2976558310693566  0.1820174809975418  0.1931067261664256   T   T   T
  0.2969761133985343  0.8499013399463722  0.1956733564141939   T   T   T
  0.4136070924273018  0.0698449074514725  0.2945821140207008   T   T   T
  0.4064821730720806  0.4033488849043017  0.2933940482791967   T   T   T
  0.4086745041842048  0.7412122833713315  0.2909630252264047   T   T   T
  0.6304900560780682  0.1828981002558139  0.1956340413013073   T   T   T
  0.6302615422176023  0.8500046369234365  0.1927382112078486   T   T   T
  0.6297558374341743  0.5114890943105409  0.1950183913260954   T   T   T
  0.7416806014586595  0.0739420722698351  0.2914463352846965   T   T   T
  0.7452378415249822  0.3977645619891990  0.2944795643654199   T   T   T
  0.9684380654212478  0.8505796829835637  0.1950641599430136   T   T   T
  0.9640420934049566  0.5157770197090067  0.1928599201227764   T   T   T
  0.9654401819685238  0.1810308930337125  0.1959194238119911   T   T   T
  0.9497424688796493  0.8359539720459559  0.4112105423631455   T   T   T
  0.9793777422996111  0.9767664912866117  0.4707212281096650   T   T   T
  0.1694595247865373  0.8443245711957276  0.4719901955112846   T   T   T
  0.1051063478129615  0.2938958789735490  0.4748653994409594   T   T   T
  0.3133562730330964  0.7264857911531887  0.4719909638394096   T   T   T
  0.3657872985883057  0.5644653381045841  0.4053250227936877   T   T   T
  0.4272293404129789  0.9777005545047661  0.4729552813673902   T   T   T
  0.4637115462556493  0.5468955093934539  0.4688480656435723   T   T   T
  0.6548596681521630  0.5050825312261744  0.5430888977478069   T   T   T
  0.6390348002548937  0.1509578150810569  0.4078767340804164   T   T   T
  0.6421255428625271  0.2817286440849364  0.4657338996943787   T   T   T
  0.7778254646889066  0.6333126729612915  0.4840462348051056   T   T   T
  0.8694568038066257  0.1765626535458615  0.4794761110243925   T   T   T
  0.9683973763737227  0.8423331166221327  0.4573317381463950   T   T   T
  0.9908454141595010  0.1734089181518974  0.4929196354237721   T   T   T
  0.2991858135788674  0.8482431047077332  0.4871389696845945   T   T   T
  0.3524846027563959  0.5641657384958920  0.4514961179937942   T   T   T
  0.6518671743272041  0.5065041525062569  0.4973868892309454   T   T   T
  0.6338292978681803  0.1519364523442615  0.4543649163664694   T   T   T
  0.3105245347993743  0.1903755029433628  0.4142461644459671   T   T   T
  0.9762107574785757  0.5077251409341362  0.4140331326227657   T   T   T
 
  0.00000000E+00  0.00000000E+00  0.00000000E+00
  0.00000000E+00  0.00000000E+00  0.00000000E+00
  0.00000000E+00  0.00000000E+00  0.00000000E+00
  0.00000000E+00  0.00000000E+00  0.00000000E+00
  0.00000000E+00  0.00000000E+00  0.00000000E+00
  0.00000000E+00  0.00000000E+00  0.00000000E+00
  0.00000000E+00  0.00000000E+00  0.00000000E+00
  0.00000000E+00  0.00000000E+00  0.00000000E+00
  0.00000000E+00  0.00000000E+00  0.00000000E+00
  0.00000000E+00  0.00000000E+00  0.00000000E+00
  0.00000000E+00  0.00000000E+00  0.00000000E+00
  0.00000000E+00  0.00000000E+00  0.00000000E+00
  0.00000000E+00  0.00000000E+00  0.00000000E+00
  0.00000000E+00  0.00000000E+00  0.00000000E+00
  0.00000000E+00  0.00000000E+00  0.00000000E+00
  0.00000000E+00  0.00000000E+00  0.00000000E+00
  0.00000000E+00  0.00000000E+00  0.00000000E+00
  0.00000000E+00  0.00000000E+00  0.00000000E+00
  0.00000000E+00  0.00000000E+00  0.00000000E+00
  0.00000000E+00  0.00000000E+00  0.00000000E+00
  0.00000000E+00  0.00000000E+00  0.00000000E+00
  0.00000000E+00  0.00000000E+00  0.00000000E+00
  0.00000000E+00  0.00000000E+00  0.00000000E+00
  0.00000000E+00  0.00000000E+00  0.00000000E+00
  0.00000000E+00  0.00000000E+00  0.00000000E+00
  0.00000000E+00  0.00000000E+00  0.00000000E+00
  0.00000000E+00  0.00000000E+00  0.00000000E+00
  0.00000000E+00  0.00000000E+00  0.00000000E+00
  0.00000000E+00  0.00000000E+00  0.00000000E+00
  0.00000000E+00  0.00000000E+00  0.00000000E+00
  0.00000000E+00  0.00000000E+00  0.00000000E+00
  0.00000000E+00  0.00000000E+00  0.00000000E+00
  0.00000000E+00  0.00000000E+00  0.00000000E+00
  0.00000000E+00  0.00000000E+00  0.00000000E+00
  0.00000000E+00  0.00000000E+00  0.00000000E+00
  0.00000000E+00  0.00000000E+00  0.00000000E+00
  0.00000000E+00  0.00000000E+00  0.00000000E+00
  0.00000000E+00  0.00000000E+00  0.00000000E+00
  0.00000000E+00  0.00000000E+00  0.00000000E+00
  0.00000000E+00  0.00000000E+00  0.00000000E+00
  0.00000000E+00  0.00000000E+00  0.00000000E+00
  0.00000000E+00  0.00000000E+00  0.00000000E+00
  0.00000000E+00  0.00000000E+00  0.00000000E+00
  0.00000000E+00  0.00000000E+00  0.00000000E+00
  0.00000000E+00  0.00000000E+00  0.00000000E+00
  0.00000000E+00  0.00000000E+00  0.00000000E+00
  0.00000000E+00  0.00000000E+00  0.00000000E+00
  0.00000000E+00  0.00000000E+00  0.00000000E+00
  0.00000000E+00  0.00000000E+00  0.00000000E+00
  0.00000000E+00  0.00000000E+00  0.00000000E+00
  0.00000000E+00  0.00000000E+00  0.00000000E+00
  0.00000000E+00  0.00000000E+00  0.00000000E+00
  0.00000000E+00  0.00000000E+00  0.00000000E+00
  0.00000000E+00  0.00000000E+00  0.00000000E+00
  0.00000000E+00  0.00000000E+00  0.00000000E+00
  0.00000000E+00  0.00000000E+00  0.00000000E+00
  0.00000000E+00  0.00000000E+00  0.00000000E+00
  0.00000000E+00  0.00000000E+00  0.00000000E+00
  0.00000000E+00  0.00000000E+00  0.00000000E+00
