# Supplementary material for: Gold-in-copper at low *CO coverage enables efficient electromethanation of CO2
Source: Nat Commun. 2021 Jun 7;12:3387. doi: 10.1038/s41467-021-23699-4 (PMC8184940; doi:10.1038/s41467-021-23699-4)
Supplement: Supplementary file 2 — Source Data [file 41467_2021_23699_MOESM2_ESM.zip › Source data_Figure 1/Au1Cu35_2_9_H_CO]

 Au C Cu H O                            
   1.00000000000000     
     7.7023400000000004    0.0000000000000000    0.0000000000000000
    -3.8511700000000002    6.6704221085850000    0.0000000000000000
     0.0000000000000000    0.0000000000000000   21.2889400000000002
   Au   C    Cu   H    O 
     1     1    35    14     7
Selective dynamics
Direct
  0.7372504354433910  0.7389219114218615  0.2980976504228383   T   T   T
  0.9604852195694155  0.5082296883307534  0.3570295060358953   T   T   T
  0.0740699999999990  0.0703699999999969  0.0000000000000000   F   F   F
  0.0740699999999990  0.4037000000000006  0.0000000000000000   F   F   F
  0.0740699999999990  0.7370400000000004  0.0000000000000000   F   F   F
  0.1851800000000026  0.2925899999999970  0.0984699999999989   F   F   F
  0.1851800000000026  0.6259299999999968  0.0984699999999989   F   F   F
  0.1851800000000026  0.9592600000000004  0.0984699999999989   F   F   F
  0.4074099999999987  0.0703699999999969  0.0000000000000000   F   F   F
  0.4074099999999987  0.4037000000000006  0.0000000000000000   F   F   F
  0.4074099999999987  0.7370400000000004  0.0000000000000000   F   F   F
  0.5185200000000023  0.2925899999999970  0.0984699999999989   F   F   F
  0.5185200000000023  0.6259299999999968  0.0984699999999989   F   F   F
  0.5185200000000023  0.9592600000000004  0.0984699999999989   F   F   F
  0.7407400000000024  0.0703699999999969  0.0000000000000000   F   F   F
  0.7407400000000024  0.4037000000000006  0.0000000000000000   F   F   F
  0.7407400000000024  0.7370400000000004  0.0000000000000000   F   F   F
  0.8518499999999989  0.2925899999999970  0.0984699999999989   F   F   F
  0.8518499999999989  0.6259299999999968  0.0984699999999989   F   F   F
  0.8518499999999989  0.9592600000000004  0.0984699999999989   F   F   F
  0.0797241614806006  0.7371591372130927  0.2938302363404759   T   T   T
  0.0781180160898572  0.0761107277158731  0.2937684116371950   T   T   T
  0.0743060534260115  0.4037625888787394  0.2930697446463597   T   T   T
  0.2959871745834554  0.5137023041960664  0.1958136902410517   T   T   T
  0.2954913350087829  0.1815763065439315  0.1932991745770001   T   T   T
  0.2949519804728553  0.8487052227752709  0.1952674007460207   T   T   T
  0.4053904519509843  0.0699025836982236  0.2928602449664965   T   T   T
  0.4002476182232869  0.3981615220734983  0.2938497475726878   T   T   T
  0.4038824050508427  0.7403800026936754  0.2906853869547029   T   T   T
  0.6282870005826823  0.1816933520025015  0.1951279848385212   T   T   T
  0.6287769999999995  0.8489569999999986  0.1917350000000013   F   F   F
  0.6266913258686978  0.5098896642097563  0.1945602817955968   T   T   T
  0.7363419111447866  0.0729534739837086  0.2910598291681538   T   T   T
  0.7375445393811981  0.3954944276428494  0.2931557481258407   T   T   T
  0.9671237067409750  0.8502870308608312  0.1946839791371094   T   T   T
  0.9619410000000030  0.5157260000000008  0.1919639999999987   F   F   F
  0.9635597795388059  0.1815931177910247  0.1959862082704431   T   T   T
  0.2964015158535657  0.1793633702089064  0.3374506752835651   T   T   T
  0.9424413399877308  0.8514854869018341  0.3993061787259800   T   T   T
  0.9658734085358381  0.9914603490972534  0.4587552487074157   T   T   T
  0.1465826420397232  0.8453912303825692  0.4619490819043027   T   T   T
  0.0825779621080865  0.3072462458608327  0.4657531754513140   T   T   T
  0.2860451012461322  0.7244692721677889  0.4629592476126565   T   T   T
  0.3290782940087459  0.5420342068117906  0.3979059094765111   T   T   T
  0.4033925619219657  0.9786413858172095  0.4632481634166573   T   T   T
  0.4418174408917539  0.5440444586328138  0.4603995983690765   T   T   T
  0.6482539682123466  0.5280502999503826  0.5332520011791133   T   T   T
  0.5942728587198752  0.1619080556138894  0.3968289886944648   T   T   T
  0.6097409372067401  0.2925313003928454  0.4567326704978154   T   T   T
  0.7635720866300938  0.6467210451510740  0.4721231054386221   T   T   T
  0.8462522436121951  0.1830820499484650  0.4660632662446320   T   T   T
  0.9616109275156293  0.8596668907849832  0.4457008769562721   T   T   T
  0.9665122361015158  0.1804192963617421  0.4804538281940054   T   T   T
  0.2757054058633495  0.8465262976331037  0.4776777370037216   T   T   T
  0.3201240000745258  0.5450865156650395  0.4443634607697186   T   T   T
  0.6385102100773720  0.5233386458351077  0.4876266100353929   T   T   T
  0.5908991963629993  0.1597386029892163  0.4435901231161173   T   T   T
  0.9557010278882629  0.5088364785544540  0.4133904986383934   T   T   T
 
  0.00000000E+00  0.00000000E+00  0.00000000E+00
  0.00000000E+00  0.00000000E+00  0.00000000E+00
  0.00000000E+00  0.00000000E+00  0.00000000E+00
  0.00000000E+00  0.00000000E+00  0.00000000E+00
  0.00000000E+00  0.00000000E+00  0.00000000E+00
  0.00000000E+00  0.00000000E+00  0.00000000E+00
  0.00000000E+00  0.00000000E+00  0.00000000E+00
  0.00000000E+00  0.00000000E+00  0.00000000E+00
  0.00000000E+00  0.00000000E+00  0.00000000E+00
  0.00000000E+00  0.00000000E+00  0.00000000E+00
  0.00000000E+00  0.00000000E+00  0.00000000E+00
  0.00000000E+00  0.00000000E+00  0.00000000E+00
  0.00000000E+00  0.00000000E+00  0.00000000E+00
  0.00000000E+00  0.00000000E+00  0.00000000E+00
  0.00000000E+00  0.00000000E+00  0.00000000E+00
  0.00000000E+00  0.00000000E+00  0.00000000E+00
  0.00000000E+00  0.00000000E+00  0.00000000E+00
  0.00000000E+00  0.00000000E+00  0.00000000E+00
  0.00000000E+00  0.00000000E+00  0.00000000E+00
  0.00000000E+00  0.00000000E+00  0.00000000E+00
  0.00000000E+00  0.00000000E+00  0.00000000E+00
  0.00000000E+00  0.00000000E+00  0.00000000E+00
  0.00000000E+00  0.00000000E+00  0.00000000E+00
  0.00000000E+00  0.00000000E+00  0.00000000E+00
  0.00000000E+00  0.00000000E+00  0.00000000E+00
  0.00000000E+00  0.00000000E+00  0.00000000E+00
  0.00000000E+00  0.00000000E+00  0.00000000E+00
  0.00000000E+00  0.00000000E+00  0.00000000E+00
  0.00000000E+00  0.00000000E+00  0.00000000E+00
  0.00000000E+00  0.00000000E+00  0.00000000E+00
  0.00000000E+00  0.00000000E+00  0.00000000E+00
  0.00000000E+00  0.00000000E+00  0.00000000E+00
  0.00000000E+00  0.00000000E+00  0.00000000E+00
  0.00000000E+00  0.00000000E+00  0.00000000E+00
  0.00000000E+00  0.00000000E+00  0.00000000E+00
  0.00000000E+00  0.00000000E+00  0.00000000E+00
  0.00000000E+00  0.00000000E+00  0.00000000E+00
  0.00000000E+00  0.00000000E+00  0.00000000E+00
  0.00000000E+00  0.00000000E+00  0.00000000E+00
  0.00000000E+00  0.00000000E+00  0.00000000E+00
  0.00000000E+00  0.00000000E+00  0.00000000E+00
  0.00000000E+00  0.00000000E+00  0.00000000E+00
  0.00000000E+00  0.00000000E+00  0.00000000E+00
  0.00000000E+00  0.00000000E+00  0.00000000E+00
  0.00000000E+00  0.00000000E+00  0.00000000E+00
  0.00000000E+00  0.00000000E+00  0.00000000E+00
  0.00000000E+00  0.00000000E+00  0.00000000E+00
  0.00000000E+00  0.00000000E+00  0.00000000E+00
  0.00000000E+00  0.00000000E+00  0.00000000E+00
  0.00000000E+00  0.00000000E+00  0.00000000E+00
  0.00000000E+00  0.00000000E+00  0.00000000E+00
  0.00000000E+00  0.00000000E+00  0.00000000E+00
  0.00000000E+00  0.00000000E+00  0.00000000E+00
  0.00000000E+00  0.00000000E+00  0.00000000E+00
  0.00000000E+00  0.00000000E+00  0.00000000E+00
  0.00000000E+00  0.00000000E+00  0.00000000E+00
  0.00000000E+00  0.00000000E+00  0.00000000E+00
  0.00000000E+00  0.00000000E+00  0.00000000E+00
