# Supplementary material for: Gold-in-copper at low *CO coverage enables efficient electromethanation of CO2
Source: Nat Commun. 2021 Jun 7;12:3387. doi: 10.1038/s41467-021-23699-4 (PMC8184940; doi:10.1038/s41467-021-23699-4)
Supplement: Supplementary file 2 — Source Data [file 41467_2021_23699_MOESM2_ESM.zip › Source data_Figure 1/Au1Cu35_2_9_H_H]

 Au Cu H O                              
   1.00000000000000     
     7.7023400000000004    0.0000000000000000    0.0000000000000000
    -3.8511700000000002    6.6704221085850000    0.0000000000000000
     0.0000000000000000    0.0000000000000000   21.2889400000000002
   Au   Cu   H    O 
     1    35    15     6
Selective dynamics
Direct
  0.7398287060931836  0.7384618691383170  0.2984944827195491   T   T   T
  0.0740699999999990  0.0703699999999969  0.0000000000000000   F   F   F
  0.0740699999999990  0.4037000000000006  0.0000000000000000   F   F   F
  0.0740699999999990  0.7370400000000004  0.0000000000000000   F   F   F
  0.1851800000000026  0.2925899999999970  0.0984699999999989   F   F   F
  0.1851800000000026  0.6259299999999968  0.0984699999999989   F   F   F
  0.1851800000000026  0.9592600000000004  0.0984699999999989   F   F   F
  0.4074099999999987  0.0703699999999969  0.0000000000000000   F   F   F
  0.4074099999999987  0.4037000000000006  0.0000000000000000   F   F   F
  0.4074099999999987  0.7370400000000004  0.0000000000000000   F   F   F
  0.5185200000000023  0.2925899999999970  0.0984699999999989   F   F   F
  0.5185200000000023  0.6259299999999968  0.0984699999999989   F   F   F
  0.5185200000000023  0.9592600000000004  0.0984699999999989   F   F   F
  0.7407400000000024  0.0703699999999969  0.0000000000000000   F   F   F
  0.7407400000000024  0.4037000000000006  0.0000000000000000   F   F   F
  0.7407400000000024  0.7370400000000004  0.0000000000000000   F   F   F
  0.8518499999999989  0.2925899999999970  0.0984699999999989   F   F   F
  0.8518499999999989  0.6259299999999968  0.0984699999999989   F   F   F
  0.8518499999999989  0.9592600000000004  0.0984699999999989   F   F   F
  0.0805391846551869  0.7334477960636988  0.2928511722245051   T   T   T
  0.0809158669662865  0.0758468103521668  0.2932175967344854   T   T   T
  0.0752746339860641  0.4037901039047505  0.2927122181662782   T   T   T
  0.2972061440745301  0.5136198095483557  0.1956598221512615   T   T   T
  0.2966396311988430  0.1814495682182265  0.1930417581460025   T   T   T
  0.2957844438549653  0.8486829968558145  0.1951114472612197   T   T   T
  0.4086344775044578  0.0699229282888522  0.2925698184481911   T   T   T
  0.4037788221431262  0.3977169901999655  0.2929310767856698   T   T   T
  0.4049408273658611  0.7395708779767988  0.2906896390308016   T   T   T
  0.6298752514305245  0.1827690770770980  0.1952615160276397   T   T   T
  0.6289811872024061  0.8495208146717476  0.1927518577361217   T   T   T
  0.6286320884809247  0.5103050235835195  0.1944812255424775   T   T   T
  0.7404851040452102  0.0745062988906816  0.2907551887255856   T   T   T
  0.7453705830714173  0.3990428879851010  0.2933515786521329   T   T   T
  0.9677283168726043  0.8496477453072437  0.1945955394234630   T   T   T
  0.9630287542936639  0.5150316796928550  0.1931458585190025   T   T   T
  0.9649510423019644  0.1813053339234611  0.1956868572043508   T   T   T
  0.2996208864155427  0.1797983400405839  0.3371195070591949   T   T   T
  0.9691923777110617  0.5115946455467065  0.3373345070135358   T   T   T
  0.9590550232730499  0.8283613624067472  0.3917358243560039   T   T   T
  0.9837613090166364  0.9732064620382481  0.4499171030402076   T   T   T
  0.1737023476728227  0.8455668884967420  0.4524110925689402   T   T   T
  0.0985548514312403  0.2901532471223503  0.4545777972338227   T   T   T
  0.3116033737692424  0.7226672990093644  0.4526878382545316   T   T   T
  0.3261495145486623  0.5316808645930170  0.3887072321649363   T   T   T
  0.4329025245223034  0.9787331797540104  0.4526693447200720   T   T   T
  0.4434161007035860  0.5330091137879192  0.4501323556536148   T   T   T
  0.6554242469158932  0.5197121644435037  0.5237123343807444   T   T   T
  0.6334795076760957  0.1717928859037620  0.3887360703571517   T   T   T
  0.6361511730550251  0.2956485704973243  0.4489796361236765   T   T   T
  0.7762122583954085  0.6403148464681155  0.4633910563162149   T   T   T
  0.8615263624979160  0.1661669967738840  0.4556012648189449   T   T   T
  0.9810633046943609  0.8404800522062006  0.4383310675812884   T   T   T
  0.9826688202767287  0.1632847065398711  0.4694487563806106   T   T   T
  0.3053566183207425  0.8483627155121731  0.4671407533873183   T   T   T
  0.3202629600883904  0.5339851186206529  0.4356198637039939   T   T   T
  0.6489938172410863  0.5165575343908317  0.4779938413220985   T   T   T
  0.6286321419846181  0.1673892288206821  0.4357687289259085   T   T   T
 
  0.00000000E+00  0.00000000E+00  0.00000000E+00
  0.00000000E+00  0.00000000E+00  0.00000000E+00
  0.00000000E+00  0.00000000E+00  0.00000000E+00
  0.00000000E+00  0.00000000E+00  0.00000000E+00
  0.00000000E+00  0.00000000E+00  0.00000000E+00
  0.00000000E+00  0.00000000E+00  0.00000000E+00
  0.00000000E+00  0.00000000E+00  0.00000000E+00
  0.00000000E+00  0.00000000E+00  0.00000000E+00
  0.00000000E+00  0.00000000E+00  0.00000000E+00
  0.00000000E+00  0.00000000E+00  0.00000000E+00
  0.00000000E+00  0.00000000E+00  0.00000000E+00
  0.00000000E+00  0.00000000E+00  0.00000000E+00
  0.00000000E+00  0.00000000E+00  0.00000000E+00
  0.00000000E+00  0.00000000E+00  0.00000000E+00
  0.00000000E+00  0.00000000E+00  0.00000000E+00
  0.00000000E+00  0.00000000E+00  0.00000000E+00
  0.00000000E+00  0.00000000E+00  0.00000000E+00
  0.00000000E+00  0.00000000E+00  0.00000000E+00
  0.00000000E+00  0.00000000E+00  0.00000000E+00
  0.00000000E+00  0.00000000E+00  0.00000000E+00
  0.00000000E+00  0.00000000E+00  0.00000000E+00
  0.00000000E+00  0.00000000E+00  0.00000000E+00
  0.00000000E+00  0.00000000E+00  0.00000000E+00
  0.00000000E+00  0.00000000E+00  0.00000000E+00
  0.00000000E+00  0.00000000E+00  0.00000000E+00
  0.00000000E+00  0.00000000E+00  0.00000000E+00
  0.00000000E+00  0.00000000E+00  0.00000000E+00
  0.00000000E+00  0.00000000E+00  0.00000000E+00
  0.00000000E+00  0.00000000E+00  0.00000000E+00
  0.00000000E+00  0.00000000E+00  0.00000000E+00
  0.00000000E+00  0.00000000E+00  0.00000000E+00
  0.00000000E+00  0.00000000E+00  0.00000000E+00
  0.00000000E+00  0.00000000E+00  0.00000000E+00
  0.00000000E+00  0.00000000E+00  0.00000000E+00
  0.00000000E+00  0.00000000E+00  0.00000000E+00
  0.00000000E+00  0.00000000E+00  0.00000000E+00
  0.00000000E+00  0.00000000E+00  0.00000000E+00
  0.00000000E+00  0.00000000E+00  0.00000000E+00
  0.00000000E+00  0.00000000E+00  0.00000000E+00
  0.00000000E+00  0.00000000E+00  0.00000000E+00
  0.00000000E+00  0.00000000E+00  0.00000000E+00
  0.00000000E+00  0.00000000E+00  0.00000000E+00
  0.00000000E+00  0.00000000E+00  0.00000000E+00
  0.00000000E+00  0.00000000E+00  0.00000000E+00
  0.00000000E+00  0.00000000E+00  0.00000000E+00
  0.00000000E+00  0.00000000E+00  0.00000000E+00
  0.00000000E+00  0.00000000E+00  0.00000000E+00
  0.00000000E+00  0.00000000E+00  0.00000000E+00
  0.00000000E+00  0.00000000E+00  0.00000000E+00
  0.00000000E+00  0.00000000E+00  0.00000000E+00
  0.00000000E+00  0.00000000E+00  0.00000000E+00
  0.00000000E+00  0.00000000E+00  0.00000000E+00
  0.00000000E+00  0.00000000E+00  0.00000000E+00
  0.00000000E+00  0.00000000E+00  0.00000000E+00
  0.00000000E+00  0.00000000E+00  0.00000000E+00
  0.00000000E+00  0.00000000E+00  0.00000000E+00
  0.00000000E+00  0.00000000E+00  0.00000000E+00
