# Supplementary material for: Gold-in-copper at low *CO coverage enables efficient electromethanation of CO2
Source: Nat Commun. 2021 Jun 7;12:3387. doi: 10.1038/s41467-021-23699-4 (PMC8184940; doi:10.1038/s41467-021-23699-4)
Supplement: Supplementary file 2 — Source Data [file 41467_2021_23699_MOESM2_ESM.zip › Source data_Figure 1/Au1Cu35_2_9_OCCOH]

 Au C Cu H O                            
   1.00000000000000     
     7.7023400000000004    0.0000000000000000    0.0000000000000000
    -3.8511700000000002    6.6704221085850000    0.0000000000000000
     0.0000000000000000    0.0000000000000000   21.2889400000000002
   Au   C    Cu   H    O 
     1     2    35    14     8
Selective dynamics
Direct
  0.7311271930285635  0.7271311767086349  0.2976475231821846   T   T   T
  0.1666747152012664  0.2500692533198356  0.3639638411766734   T   T   T
 -0.0284661781844672  0.2247189803963322  0.3665629005561451   T   T   T
  0.0740699999999990  0.0703699999999969  0.0000000000000000   F   F   F
  0.0740699999999990  0.4037000000000006  0.0000000000000000   F   F   F
  0.0740699999999990  0.7370400000000004  0.0000000000000000   F   F   F
  0.1851800000000026  0.2925899999999970  0.0984699999999989   F   F   F
  0.1851800000000026  0.6259299999999968  0.0984699999999989   F   F   F
  0.1851800000000026  0.9592600000000004  0.0984699999999989   F   F   F
  0.4074099999999987  0.0703699999999969  0.0000000000000000   F   F   F
  0.4074099999999987  0.4037000000000006  0.0000000000000000   F   F   F
  0.4074099999999987  0.7370400000000004  0.0000000000000000   F   F   F
  0.5185200000000023  0.2925899999999970  0.0984699999999989   F   F   F
  0.5185200000000023  0.6259299999999968  0.0984699999999989   F   F   F
  0.5185200000000023  0.9592600000000004  0.0984699999999989   F   F   F
  0.7407400000000024  0.0703699999999969  0.0000000000000000   F   F   F
  0.7407400000000024  0.4037000000000006  0.0000000000000000   F   F   F
  0.7407400000000024  0.7370400000000004  0.0000000000000000   F   F   F
  0.8518499999999989  0.2925899999999970  0.0984699999999989   F   F   F
  0.8518499999999989  0.6259299999999968  0.0984699999999989   F   F   F
  0.8518499999999989  0.9592600000000004  0.0984699999999989   F   F   F
  0.0778080476697705  0.7353138165141572  0.2894460531900636   T   T   T
  0.0808871712466523  0.0534333697052581  0.2932583488067652   T   T   T
  0.0705474711914946  0.4179351428027689  0.2934140604547187   T   T   T
  0.2929889262463278  0.5133289891165641  0.1950304509441519   T   T   T
  0.2935923867476570  0.1795543488917524  0.1943219979003355   T   T   T
  0.2943362981000066  0.8466824280004998  0.1938247521450622   T   T   T
  0.4126335577880652  0.0659600806578975  0.2892385860642800   T   T   T
  0.3859163548239340  0.3878010179615122  0.2950146533810676   T   T   T
  0.4024112651009361  0.7403340364263856  0.2900413396730369   T   T   T
  0.6294475237800258  0.1799553309642806  0.1945404842863963   T   T   T
  0.6284646474844326  0.8510242777655033  0.1940762604611656   T   T   T
  0.6203666492762545  0.5072200206880663  0.1938078127146187   T   T   T
  0.7525831701317668  0.0814304195338914  0.2950164335619396   T   T   T
  0.7330871051081645  0.3959358990459739  0.2901981036588839   T   T   T
  0.9641049094710675  0.8503519629877625  0.1932409856927609   T   T   T
  0.9606432571744511  0.5130841467433226  0.1940572319148827   T   T   T
  0.9641056002016577  0.1802600994580818  0.1957798819103932   T   T   T
  0.9288933868606266  0.6877664822386265  0.4051277432103719   T   T   T
  0.9310380310304298  0.8194838345237753  0.4669219589040827   T   T   T
  0.1748238316273831  0.7836948773357976  0.4645000353624884   T   T   T
  0.8805653394846211  0.0522318947070588  0.4715681650762183   T   T   T
  0.3837361188936200  0.7569359798913021  0.4627988033088684   T   T   T
  0.5504542847972096  0.6982868002212854  0.3980396538184559   T   T   T
  0.4136907692189358  0.9887995766452958  0.4662567384603967   T   T   T
  0.4027052191647361  0.5095790064319891  0.4383397560890266   T   T   T
  0.8090366187227425  0.3877347276851768  0.5620236782741553   T   T   T
  0.6634924400820259  0.1946183447999299  0.4237878919856408   T   T   T
  0.6050498269643459  0.2781865674839798  0.4836748286437538   T   T   T
  0.8344778806911513  0.5357597820664460  0.5069261312842755   T   T   T
  0.7174843388272923  0.8419189541165298  0.4972013273754672   T   T   T
  0.3705592740720123  0.2388009600860282  0.4193355558175605   T   T   T
  0.9669932634313076  0.7129126454485432  0.4497711608647816   T   T   T
  0.8609801159202085  0.9404576095036685  0.5004844711953216   T   T   T
  0.3216255558058000  0.8384086137994851  0.4812792273925107   T   T   T
  0.4972977533687002  0.6586112251540246  0.4413397071194921   T   T   T
  0.7351645898457073  0.4331150867438603  0.5362374279018705   T   T   T
  0.5420564818343782  0.1902909586838651  0.4448836761204216   T   T   T
  0.2595280338857531  0.2719171865896935  0.4220208431289682   T   T   T
  0.8678874649350404  0.1984783215731089  0.4169652001385341   T   T   T
 
  0.00000000E+00  0.00000000E+00  0.00000000E+00
  0.00000000E+00  0.00000000E+00  0.00000000E+00
  0.00000000E+00  0.00000000E+00  0.00000000E+00
  0.00000000E+00  0.00000000E+00  0.00000000E+00
  0.00000000E+00  0.00000000E+00  0.00000000E+00
  0.00000000E+00  0.00000000E+00  0.00000000E+00
  0.00000000E+00  0.00000000E+00  0.00000000E+00
  0.00000000E+00  0.00000000E+00  0.00000000E+00
  0.00000000E+00  0.00000000E+00  0.00000000E+00
  0.00000000E+00  0.00000000E+00  0.00000000E+00
  0.00000000E+00  0.00000000E+00  0.00000000E+00
  0.00000000E+00  0.00000000E+00  0.00000000E+00
  0.00000000E+00  0.00000000E+00  0.00000000E+00
  0.00000000E+00  0.00000000E+00  0.00000000E+00
  0.00000000E+00  0.00000000E+00  0.00000000E+00
  0.00000000E+00  0.00000000E+00  0.00000000E+00
  0.00000000E+00  0.00000000E+00  0.00000000E+00
  0.00000000E+00  0.00000000E+00  0.00000000E+00
  0.00000000E+00  0.00000000E+00  0.00000000E+00
  0.00000000E+00  0.00000000E+00  0.00000000E+00
  0.00000000E+00  0.00000000E+00  0.00000000E+00
  0.00000000E+00  0.00000000E+00  0.00000000E+00
  0.00000000E+00  0.00000000E+00  0.00000000E+00
  0.00000000E+00  0.00000000E+00  0.00000000E+00
  0.00000000E+00  0.00000000E+00  0.00000000E+00
  0.00000000E+00  0.00000000E+00  0.00000000E+00
  0.00000000E+00  0.00000000E+00  0.00000000E+00
  0.00000000E+00  0.00000000E+00  0.00000000E+00
  0.00000000E+00  0.00000000E+00  0.00000000E+00
  0.00000000E+00  0.00000000E+00  0.00000000E+00
  0.00000000E+00  0.00000000E+00  0.00000000E+00
  0.00000000E+00  0.00000000E+00  0.00000000E+00
  0.00000000E+00  0.00000000E+00  0.00000000E+00
  0.00000000E+00  0.00000000E+00  0.00000000E+00
  0.00000000E+00  0.00000000E+00  0.00000000E+00
  0.00000000E+00  0.00000000E+00  0.00000000E+00
  0.00000000E+00  0.00000000E+00  0.00000000E+00
  0.00000000E+00  0.00000000E+00  0.00000000E+00
  0.00000000E+00  0.00000000E+00  0.00000000E+00
  0.00000000E+00  0.00000000E+00  0.00000000E+00
  0.00000000E+00  0.00000000E+00  0.00000000E+00
  0.00000000E+00  0.00000000E+00  0.00000000E+00
  0.00000000E+00  0.00000000E+00  0.00000000E+00
  0.00000000E+00  0.00000000E+00  0.00000000E+00
  0.00000000E+00  0.00000000E+00  0.00000000E+00
  0.00000000E+00  0.00000000E+00  0.00000000E+00
  0.00000000E+00  0.00000000E+00  0.00000000E+00
  0.00000000E+00  0.00000000E+00  0.00000000E+00
  0.00000000E+00  0.00000000E+00  0.00000000E+00
  0.00000000E+00  0.00000000E+00  0.00000000E+00
  0.00000000E+00  0.00000000E+00  0.00000000E+00
  0.00000000E+00  0.00000000E+00  0.00000000E+00
  0.00000000E+00  0.00000000E+00  0.00000000E+00
  0.00000000E+00  0.00000000E+00  0.00000000E+00
  0.00000000E+00  0.00000000E+00  0.00000000E+00
  0.00000000E+00  0.00000000E+00  0.00000000E+00
  0.00000000E+00  0.00000000E+00  0.00000000E+00
  0.00000000E+00  0.00000000E+00  0.00000000E+00
  0.00000000E+00  0.00000000E+00  0.00000000E+00
  0.00000000E+00  0.00000000E+00  0.00000000E+00
