# Supplementary material for: Gold-in-copper at low *CO coverage enables efficient electromethanation of CO2
Source: Nat Commun. 2021 Jun 7;12:3387. doi: 10.1038/s41467-021-23699-4 (PMC8184940; doi:10.1038/s41467-021-23699-4)
Supplement: Supplementary file 2 — Source Data [file 41467_2021_23699_MOESM2_ESM.zip › Source data_Figure 1/Au1Cu35_3_9_CHO]

 Au C Cu H O                            
   1.00000000000000     
     7.7023400000000004    0.0000000000000000    0.0000000000000000
    -3.8511700000000002    6.6704221085850000    0.0000000000000000
     0.0000000000000000    0.0000000000000000   21.2889400000000002
   Au   C    Cu   H    O 
     1     3    35    14     9
Selective dynamics
Direct
  0.7450489423163013  0.7377248166708522  0.3007663510830024   T   T   T
  0.2918569792038606  0.1893015194980094  0.3674446298612015   T   T   T
  0.9678479103129130  0.5065754533386122  0.3578329261923775   T   T   T
  0.5930909872157671  0.8700161751981524  0.3613301488619160   T   T   T
  0.0740699999999990  0.0703699999999969  0.0000000000000000   F   F   F
  0.0740699999999990  0.4037000000000006  0.0000000000000000   F   F   F
  0.0740699999999990  0.7370400000000004  0.0000000000000000   F   F   F
  0.1851800000000026  0.2925899999999970  0.0984699999999989   F   F   F
  0.1851800000000026  0.6259299999999968  0.0984699999999989   F   F   F
  0.1851800000000026  0.9592600000000004  0.0984699999999989   F   F   F
  0.4074099999999987  0.0703699999999969  0.0000000000000000   F   F   F
  0.4074099999999987  0.4037000000000006  0.0000000000000000   F   F   F
  0.4074099999999987  0.7370400000000004  0.0000000000000000   F   F   F
  0.5185200000000023  0.2925899999999970  0.0984699999999989   F   F   F
  0.5185200000000023  0.6259299999999968  0.0984699999999989   F   F   F
  0.5185200000000023  0.9592600000000004  0.0984699999999989   F   F   F
  0.7407400000000024  0.0703699999999969  0.0000000000000000   F   F   F
  0.7407400000000024  0.4037000000000006  0.0000000000000000   F   F   F
  0.7407400000000024  0.7370400000000004  0.0000000000000000   F   F   F
  0.8518499999999989  0.2925899999999970  0.0984699999999989   F   F   F
  0.8518499999999989  0.6259299999999968  0.0984699999999989   F   F   F
  0.8518499999999989  0.9592600000000004  0.0984699999999989   F   F   F
  0.0788594110175865  0.7358164939119193  0.2936801878686475   T   T   T
  0.0825137269574325  0.0812436359180201  0.2947885724430719   T   T   T
  0.0734261406203084  0.4049753307860016  0.2907541912441726   T   T   T
  0.2979826794638946  0.5156336341335872  0.1958861449117887   T   T   T
  0.2956245162585855  0.1810999999795906  0.1931080210508672   T   T   T
  0.2955735858722947  0.8483076100099778  0.1956190678273402   T   T   T
  0.4090328712196029  0.0727099325843601  0.2903175244455721   T   T   T
  0.4013844483196001  0.3942429491139209  0.2929619887877615   T   T   T
  0.3998638666696535  0.7364188143185119  0.2923303145718086   T   T   T
  0.6310806526821717  0.1820913649009938  0.1954172054387930   T   T   T
  0.6287770725159316  0.8489571059020951  0.1917352795571494   T   T   T
  0.6291407333898851  0.5128157715900425  0.1951128000987688   T   T   T
  0.7395477266101234  0.0770963569843423  0.2941522124669263   T   T   T
  0.7405211964660010  0.3980121125912612  0.2939344279180524   T   T   T
  0.9666571975271370  0.8504550787453512  0.1953030509515782   T   T   T
  0.9619409957104466  0.5157264125930189  0.1919642169147844   T   T   T
  0.9612460229372846  0.1795820384229780  0.1961979388531510   T   T   T
  0.9346519381994283  0.8525495214315357  0.4214635438921532   T   T   T
  0.9478310550157679  0.9809451880750355  0.4837360569447448   T   T   T
  0.1418128108518926  0.8565930768032779  0.4862673736913425   T   T   T
  0.0514663923174987  0.2826344513697839  0.5165244907503992   T   T   T
  0.2761503177291998  0.7283782598416975  0.4969827158507266   T   T   T
  0.2689104181591327  0.4753700599093301  0.4546906249180802   T   T   T
  0.3977295647202740  0.9895467881606373  0.4933170729564458   T   T   T
  0.4110210457923870  0.5534309189980970  0.5120290882472925   T   T   T
  0.6807950889671091  0.5695341073047454  0.5691354239109873   T   T   T
  0.6310980594066344  0.2139809605640444  0.4376741540757467   T   T   T
  0.6055965350199262  0.3193808360969899  0.4973542612561053   T   T   T
  0.7523363543631569  0.6612139184249054  0.5015227028724617   T   T   T
  0.8173169370638961  0.1641219653279014  0.5074725663484115   T   T   T
  0.3380108596600645  0.0704467455855886  0.3779606938385314   T   T   T
  0.9510812613487252  0.8560815024621612  0.4673861266089226   T   T   T
  0.9320359272028719  0.1481599162366724  0.5199792454039639   T   T   T
  0.2685388273226156  0.8597763372772260  0.5046861521681373   T   T   T
  0.2822423336652584  0.5384076234611469  0.4964972356100127   T   T   T
  0.6384003729541301  0.5482244391241983  0.5253718861042194   T   T   T
  0.5996615923176326  0.1932564358774071  0.4825178497939565   T   T   T
  0.2817426096424522  0.2751152789560667  0.4163216633701787   T   T   T
  0.9686832964314384  0.5034246296855150  0.4142305053371337   T   T   T
  0.5927576508831930  0.8709778019994517  0.4176110752134616   T   T   T
 
  0.00000000E+00  0.00000000E+00  0.00000000E+00
  0.00000000E+00  0.00000000E+00  0.00000000E+00
  0.00000000E+00  0.00000000E+00  0.00000000E+00
  0.00000000E+00  0.00000000E+00  0.00000000E+00
  0.00000000E+00  0.00000000E+00  0.00000000E+00
  0.00000000E+00  0.00000000E+00  0.00000000E+00
  0.00000000E+00  0.00000000E+00  0.00000000E+00
  0.00000000E+00  0.00000000E+00  0.00000000E+00
  0.00000000E+00  0.00000000E+00  0.00000000E+00
  0.00000000E+00  0.00000000E+00  0.00000000E+00
  0.00000000E+00  0.00000000E+00  0.00000000E+00
  0.00000000E+00  0.00000000E+00  0.00000000E+00
  0.00000000E+00  0.00000000E+00  0.00000000E+00
  0.00000000E+00  0.00000000E+00  0.00000000E+00
  0.00000000E+00  0.00000000E+00  0.00000000E+00
  0.00000000E+00  0.00000000E+00  0.00000000E+00
  0.00000000E+00  0.00000000E+00  0.00000000E+00
  0.00000000E+00  0.00000000E+00  0.00000000E+00
  0.00000000E+00  0.00000000E+00  0.00000000E+00
  0.00000000E+00  0.00000000E+00  0.00000000E+00
  0.00000000E+00  0.00000000E+00  0.00000000E+00
  0.00000000E+00  0.00000000E+00  0.00000000E+00
  0.00000000E+00  0.00000000E+00  0.00000000E+00
  0.00000000E+00  0.00000000E+00  0.00000000E+00
  0.00000000E+00  0.00000000E+00  0.00000000E+00
  0.00000000E+00  0.00000000E+00  0.00000000E+00
  0.00000000E+00  0.00000000E+00  0.00000000E+00
  0.00000000E+00  0.00000000E+00  0.00000000E+00
  0.00000000E+00  0.00000000E+00  0.00000000E+00
  0.00000000E+00  0.00000000E+00  0.00000000E+00
  0.00000000E+00  0.00000000E+00  0.00000000E+00
  0.00000000E+00  0.00000000E+00  0.00000000E+00
  0.00000000E+00  0.00000000E+00  0.00000000E+00
  0.00000000E+00  0.00000000E+00  0.00000000E+00
  0.00000000E+00  0.00000000E+00  0.00000000E+00
  0.00000000E+00  0.00000000E+00  0.00000000E+00
  0.00000000E+00  0.00000000E+00  0.00000000E+00
  0.00000000E+00  0.00000000E+00  0.00000000E+00
  0.00000000E+00  0.00000000E+00  0.00000000E+00
  0.00000000E+00  0.00000000E+00  0.00000000E+00
  0.00000000E+00  0.00000000E+00  0.00000000E+00
  0.00000000E+00  0.00000000E+00  0.00000000E+00
  0.00000000E+00  0.00000000E+00  0.00000000E+00
  0.00000000E+00  0.00000000E+00  0.00000000E+00
  0.00000000E+00  0.00000000E+00  0.00000000E+00
  0.00000000E+00  0.00000000E+00  0.00000000E+00
  0.00000000E+00  0.00000000E+00  0.00000000E+00
  0.00000000E+00  0.00000000E+00  0.00000000E+00
  0.00000000E+00  0.00000000E+00  0.00000000E+00
  0.00000000E+00  0.00000000E+00  0.00000000E+00
  0.00000000E+00  0.00000000E+00  0.00000000E+00
  0.00000000E+00  0.00000000E+00  0.00000000E+00
  0.00000000E+00  0.00000000E+00  0.00000000E+00
  0.00000000E+00  0.00000000E+00  0.00000000E+00
  0.00000000E+00  0.00000000E+00  0.00000000E+00
  0.00000000E+00  0.00000000E+00  0.00000000E+00
  0.00000000E+00  0.00000000E+00  0.00000000E+00
  0.00000000E+00  0.00000000E+00  0.00000000E+00
  0.00000000E+00  0.00000000E+00  0.00000000E+00
  0.00000000E+00  0.00000000E+00  0.00000000E+00
  0.00000000E+00  0.00000000E+00  0.00000000E+00
  0.00000000E+00  0.00000000E+00  0.00000000E+00
