# Supplementary material for: Gold-in-copper at low *CO coverage enables efficient electromethanation of CO2
Source: Nat Commun. 2021 Jun 7;12:3387. doi: 10.1038/s41467-021-23699-4 (PMC8184940; doi:10.1038/s41467-021-23699-4)
Supplement: Supplementary file 2 — Source Data [file 41467_2021_23699_MOESM2_ESM.zip › Source data_Figure 1/Au1Cu35_3_9_CO]

 Au C Cu H O                            
   1.00000000000000     
     7.7023400000000004    0.0000000000000000    0.0000000000000000
    -3.8511700000000002    6.6704221085850000    0.0000000000000000
     0.0000000000000000    0.0000000000000000   21.2889400000000002
   Au   C    Cu   H    O 
     1     3    35    13     9
Selective dynamics
Direct
  0.7464291667705623  0.7364514048524342  0.3018750374530400   T   T   T
  0.3092742656382785  0.1849547922695255  0.3579581560189941   T   T   T
  0.9552931079271999  0.4930453370584723  0.3579355114836782   T   T   T
  0.6008765338160829  0.8854283955209461  0.3603686491584453   T   T   T
  0.0740699999999990  0.0703699999999969  0.0000000000000000   F   F   F
  0.0740699999999990  0.4037000000000006  0.0000000000000000   F   F   F
  0.0740699999999990  0.7370400000000004  0.0000000000000000   F   F   F
  0.1851800000000026  0.2925899999999970  0.0984699999999989   F   F   F
  0.1851800000000026  0.6259299999999968  0.0984699999999989   F   F   F
  0.1851800000000026  0.9592600000000004  0.0984699999999989   F   F   F
  0.4074099999999987  0.0703699999999969  0.0000000000000000   F   F   F
  0.4074099999999987  0.4037000000000006  0.0000000000000000   F   F   F
  0.4074099999999987  0.7370400000000004  0.0000000000000000   F   F   F
  0.5185200000000023  0.2925899999999970  0.0984699999999989   F   F   F
  0.5185200000000023  0.6259299999999968  0.0984699999999989   F   F   F
  0.5185200000000023  0.9592600000000004  0.0984699999999989   F   F   F
  0.7407400000000024  0.0703699999999969  0.0000000000000000   F   F   F
  0.7407400000000024  0.4037000000000006  0.0000000000000000   F   F   F
  0.7407400000000024  0.7370400000000004  0.0000000000000000   F   F   F
  0.8518499999999989  0.2925899999999970  0.0984699999999989   F   F   F
  0.8518499999999989  0.6259299999999968  0.0984699999999989   F   F   F
  0.8518499999999989  0.9592600000000004  0.0984699999999989   F   F   F
  0.0800914280011163  0.7322336228163350  0.2962269924074779   T   T   T
  0.0832359179783049  0.0755843444104876  0.2947560369414006   T   T   T
  0.0771526834083588  0.4029153958782911  0.2930357490607902   T   T   T
  0.2979863535578056  0.5157934373844528  0.1959880848751144   T   T   T
  0.2966655133493070  0.1807361864617070  0.1922891351362203   T   T   T
  0.2956153219329037  0.8463022715056620  0.1963819845027667   T   T   T
  0.4082429198643289  0.0678192343376389  0.2930813523542052   T   T   T
  0.4033288744969906  0.3995570168352673  0.2925111963291298   T   T   T
  0.4018257978442997  0.7346939689538503  0.2942673510875515   T   T   T
  0.6296068512360847  0.1804844241938296  0.1951102704362553   T   T   T
  0.6291213492957549  0.8485789912443332  0.1919491736403295   T   T   T
  0.6286378321495686  0.5122193523699905  0.1947283677225359   T   T   T
  0.7442367582699944  0.0782466266304734  0.2920355303453142   T   T   T
  0.7399720583492426  0.3964205140328557  0.2918999056610846   T   T   T
  0.9675782956181634  0.8492867164826683  0.1955510702178214   T   T   T
  0.9630580603095902  0.5152645686602630  0.1925115747454794   T   T   T
  0.9642711467189787  0.1797775889116093  0.1962765197444117   T   T   T
  0.9476476829300674  0.8391362320925387  0.4188541353192158   T   T   T
  0.9631296558219392  0.9730494301562178  0.4802345274067004   T   T   T
  0.1450003114099069  0.8440847974625325  0.4861248997357713   T   T   T
  0.0821486788193502  0.2856759043148175  0.4995225082140342   T   T   T
  0.2816622079173559  0.7214899985416422  0.4917132723592679   T   T   T
  0.2887467166850171  0.5172394282141879  0.4291357286086683   T   T   T
  0.3998171225439379  0.9759440257954745  0.5021185666233973   T   T   T
  0.4205917094038139  0.5366149071531668  0.4883758609114820   T   T   T
  0.6510248653413023  0.5777095674173693  0.5622259356384349   T   T   T
  0.6372677170056973  0.1782613257711055  0.4533861461723835   T   T   T
  0.6139650727620636  0.3033724432489870  0.5069856693716307   T   T   T
  0.7554394526611540  0.6506683968789001  0.4960978354950775   T   T   T
  0.8492274655069180  0.1623540743405703  0.5124040551620324   T   T   T
  0.9584722274755239  0.8426958280109581  0.4650837230292019   T   T   T
  0.9727125882944401  0.1539796631221918  0.5139982696156463   T   T   T
  0.2675368386296311  0.8414333481394871  0.5068140318028024   T   T   T
  0.2925422171837267  0.5296832004487554  0.4750383987214116   T   T   T
  0.6329089173935475  0.5404892200309049  0.5179940951701859   T   T   T
  0.6095444568821764  0.1737784923898849  0.4984006412775941   T   T   T
  0.3190768543681695  0.1926142661872569  0.4143450494170797   T   T   T
  0.9398762881226462  0.4803380994461836  0.4143068820040782   T   T   T
  0.6072180406546092  0.8975122269033774  0.4167958366843441   T   T   T
 
  0.00000000E+00  0.00000000E+00  0.00000000E+00
  0.00000000E+00  0.00000000E+00  0.00000000E+00
  0.00000000E+00  0.00000000E+00  0.00000000E+00
  0.00000000E+00  0.00000000E+00  0.00000000E+00
  0.00000000E+00  0.00000000E+00  0.00000000E+00
  0.00000000E+00  0.00000000E+00  0.00000000E+00
  0.00000000E+00  0.00000000E+00  0.00000000E+00
  0.00000000E+00  0.00000000E+00  0.00000000E+00
  0.00000000E+00  0.00000000E+00  0.00000000E+00
  0.00000000E+00  0.00000000E+00  0.00000000E+00
  0.00000000E+00  0.00000000E+00  0.00000000E+00
  0.00000000E+00  0.00000000E+00  0.00000000E+00
  0.00000000E+00  0.00000000E+00  0.00000000E+00
  0.00000000E+00  0.00000000E+00  0.00000000E+00
  0.00000000E+00  0.00000000E+00  0.00000000E+00
  0.00000000E+00  0.00000000E+00  0.00000000E+00
  0.00000000E+00  0.00000000E+00  0.00000000E+00
  0.00000000E+00  0.00000000E+00  0.00000000E+00
  0.00000000E+00  0.00000000E+00  0.00000000E+00
  0.00000000E+00  0.00000000E+00  0.00000000E+00
  0.00000000E+00  0.00000000E+00  0.00000000E+00
  0.00000000E+00  0.00000000E+00  0.00000000E+00
  0.00000000E+00  0.00000000E+00  0.00000000E+00
  0.00000000E+00  0.00000000E+00  0.00000000E+00
  0.00000000E+00  0.00000000E+00  0.00000000E+00
  0.00000000E+00  0.00000000E+00  0.00000000E+00
  0.00000000E+00  0.00000000E+00  0.00000000E+00
  0.00000000E+00  0.00000000E+00  0.00000000E+00
  0.00000000E+00  0.00000000E+00  0.00000000E+00
  0.00000000E+00  0.00000000E+00  0.00000000E+00
  0.00000000E+00  0.00000000E+00  0.00000000E+00
  0.00000000E+00  0.00000000E+00  0.00000000E+00
  0.00000000E+00  0.00000000E+00  0.00000000E+00
  0.00000000E+00  0.00000000E+00  0.00000000E+00
  0.00000000E+00  0.00000000E+00  0.00000000E+00
  0.00000000E+00  0.00000000E+00  0.00000000E+00
  0.00000000E+00  0.00000000E+00  0.00000000E+00
  0.00000000E+00  0.00000000E+00  0.00000000E+00
  0.00000000E+00  0.00000000E+00  0.00000000E+00
  0.00000000E+00  0.00000000E+00  0.00000000E+00
  0.00000000E+00  0.00000000E+00  0.00000000E+00
  0.00000000E+00  0.00000000E+00  0.00000000E+00
  0.00000000E+00  0.00000000E+00  0.00000000E+00
  0.00000000E+00  0.00000000E+00  0.00000000E+00
  0.00000000E+00  0.00000000E+00  0.00000000E+00
  0.00000000E+00  0.00000000E+00  0.00000000E+00
  0.00000000E+00  0.00000000E+00  0.00000000E+00
  0.00000000E+00  0.00000000E+00  0.00000000E+00
  0.00000000E+00  0.00000000E+00  0.00000000E+00
  0.00000000E+00  0.00000000E+00  0.00000000E+00
  0.00000000E+00  0.00000000E+00  0.00000000E+00
  0.00000000E+00  0.00000000E+00  0.00000000E+00
  0.00000000E+00  0.00000000E+00  0.00000000E+00
  0.00000000E+00  0.00000000E+00  0.00000000E+00
  0.00000000E+00  0.00000000E+00  0.00000000E+00
  0.00000000E+00  0.00000000E+00  0.00000000E+00
  0.00000000E+00  0.00000000E+00  0.00000000E+00
  0.00000000E+00  0.00000000E+00  0.00000000E+00
  0.00000000E+00  0.00000000E+00  0.00000000E+00
  0.00000000E+00  0.00000000E+00  0.00000000E+00
  0.00000000E+00  0.00000000E+00  0.00000000E+00
