# Supplementary material for: Gold-in-copper at low *CO coverage enables efficient electromethanation of CO2
Source: Nat Commun. 2021 Jun 7;12:3387. doi: 10.1038/s41467-021-23699-4 (PMC8184940; doi:10.1038/s41467-021-23699-4)
Supplement: Supplementary file 2 — Source Data [file 41467_2021_23699_MOESM2_ESM.zip › Source data_Figure 1/Au1Cu35_3_9_H_CO]

 Au C Cu H O                            
   1.00000000000000     
     7.7023400000000004    0.0000000000000000    0.0000000000000000
    -3.8511700000000002    6.6704221085850000    0.0000000000000000
     0.0000000000000000    0.0000000000000000   21.2889400000000002
   Au   C    Cu   H    O 
     1     2    35    14     8
Selective dynamics
Direct
  0.7439994033233996  0.7356095841304230  0.2988082117237288   T   T   T
  0.9596612088457424  0.5086499562189819  0.3575583615920401   T   T   T
  0.6010004000292837  0.8796998468639776  0.3604274046354364   T   T   T
  0.0740699999999990  0.0703699999999969  0.0000000000000000   F   F   F
  0.0740699999999990  0.4037000000000006  0.0000000000000000   F   F   F
  0.0740699999999990  0.7370400000000004  0.0000000000000000   F   F   F
  0.1851800000000026  0.2925899999999970  0.0984699999999989   F   F   F
  0.1851800000000026  0.6259299999999968  0.0984699999999989   F   F   F
  0.1851800000000026  0.9592600000000004  0.0984699999999989   F   F   F
  0.4074099999999987  0.0703699999999969  0.0000000000000000   F   F   F
  0.4074099999999987  0.4037000000000006  0.0000000000000000   F   F   F
  0.4074099999999987  0.7370400000000004  0.0000000000000000   F   F   F
  0.5185200000000023  0.2925899999999970  0.0984699999999989   F   F   F
  0.5185200000000023  0.6259299999999968  0.0984699999999989   F   F   F
  0.5185200000000023  0.9592600000000004  0.0984699999999989   F   F   F
  0.7407400000000024  0.0703699999999969  0.0000000000000000   F   F   F
  0.7407400000000024  0.4037000000000006  0.0000000000000000   F   F   F
  0.7407400000000024  0.7370400000000004  0.0000000000000000   F   F   F
  0.8518499999999989  0.2925899999999970  0.0984699999999989   F   F   F
  0.8518499999999989  0.6259299999999968  0.0984699999999989   F   F   F
  0.8518499999999989  0.9592600000000004  0.0984699999999989   F   F   F
  0.0808668584249003  0.7373498745740797  0.2937923389570803   T   T   T
  0.0821652887476812  0.0775113176892668  0.2933257111843464   T   T   T
  0.0750354494180048  0.4042345093382749  0.2941481326909545   T   T   T
  0.2969558860788417  0.5154205672359564  0.1967499109341009   T   T   T
  0.2963071181325385  0.1816757155295230  0.1927640956095085   T   T   T
  0.2965218395508055  0.8476723876668691  0.1960754420835864   T   T   T
  0.4054847674299467  0.0722386036469861  0.2928706604595803   T   T   T
  0.4002076848554748  0.3963966734142555  0.2939480439285256   T   T   T
  0.4001791369852818  0.7358638551846921  0.2940752188571779   T   T   T
  0.6294226522936700  0.1809461890752195  0.1955287235099483   T   T   T
  0.6287769999999995  0.8489569999999986  0.1917350000000013   F   F   F
  0.6270972768963637  0.5106533407092839  0.1947342641005278   T   T   T
  0.7410928846451051  0.0782503159436866  0.2931030833099835   T   T   T
  0.7387617227098843  0.3963724732766452  0.2927756748067469   T   T   T
  0.9675390634351727  0.8503408159937389  0.1946635828909714   T   T   T
  0.9619410000000030  0.5157260000000008  0.1919639999999987   F   F   F
  0.9629825011507409  0.1814919214612830  0.1966769453561619   T   T   T
  0.2980239381967286  0.1792806107096986  0.3386001807574676   T   T   T
  0.9595551278394372  0.8687553798956847  0.4064091785577361   T   T   T
  0.9622433644018650  0.0008108197941754  0.4668241021979073   T   T   T
  0.1422868469628274  0.8583614961057184  0.4727107948433718   T   T   T
  0.0647210832060097  0.3064247569412224  0.4828710495197854   T   T   T
  0.2790952816528566  0.7355357505742588  0.4758210044065720   T   T   T
  0.2888084883909966  0.5196898602021255  0.4148607706291726   T   T   T
  0.3962265437951207  0.9926655332474157  0.4761386247228271   T   T   T
  0.4194722927986000  0.5468540107412667  0.4750947962592409   T   T   T
  0.6586068655731324  0.5745624111186407  0.5460666316397392   T   T   T
  0.5740448619474924  0.2074742201761629  0.4108416632433380   T   T   T
  0.5924329564203410  0.3266270366864695  0.4733856836066813   T   T   T
  0.7607511814195895  0.6739951109279971  0.4813184495431101   T   T   T
  0.8286135175291983  0.1783754577768595  0.4776303346625030   T   T   T
  0.9692927629538438  0.8745975889581160  0.4528123421455635   T   T   T
  0.9465192151875360  0.1746732689662816  0.4934379257063792   T   T   T
  0.2713266032562747  0.8582829217605233  0.4897810642291519   T   T   T
  0.2877273436310019  0.5290203500076844  0.4610431825338973   T   T   T
  0.6380537851539471  0.5578389854724325  0.5008700914866961   T   T   T
  0.5676890791399641  0.1948692779518266  0.4569332677938071   T   T   T
  0.9509211822623210  0.5115048036007810  0.4138894467225100   T   T   T
  0.6093755752165034  0.8816657919122258  0.4167121827057310   T   T   T
 
  0.00000000E+00  0.00000000E+00  0.00000000E+00
  0.00000000E+00  0.00000000E+00  0.00000000E+00
  0.00000000E+00  0.00000000E+00  0.00000000E+00
  0.00000000E+00  0.00000000E+00  0.00000000E+00
  0.00000000E+00  0.00000000E+00  0.00000000E+00
  0.00000000E+00  0.00000000E+00  0.00000000E+00
  0.00000000E+00  0.00000000E+00  0.00000000E+00
  0.00000000E+00  0.00000000E+00  0.00000000E+00
  0.00000000E+00  0.00000000E+00  0.00000000E+00
  0.00000000E+00  0.00000000E+00  0.00000000E+00
  0.00000000E+00  0.00000000E+00  0.00000000E+00
  0.00000000E+00  0.00000000E+00  0.00000000E+00
  0.00000000E+00  0.00000000E+00  0.00000000E+00
  0.00000000E+00  0.00000000E+00  0.00000000E+00
  0.00000000E+00  0.00000000E+00  0.00000000E+00
  0.00000000E+00  0.00000000E+00  0.00000000E+00
  0.00000000E+00  0.00000000E+00  0.00000000E+00
  0.00000000E+00  0.00000000E+00  0.00000000E+00
  0.00000000E+00  0.00000000E+00  0.00000000E+00
  0.00000000E+00  0.00000000E+00  0.00000000E+00
  0.00000000E+00  0.00000000E+00  0.00000000E+00
  0.00000000E+00  0.00000000E+00  0.00000000E+00
  0.00000000E+00  0.00000000E+00  0.00000000E+00
  0.00000000E+00  0.00000000E+00  0.00000000E+00
  0.00000000E+00  0.00000000E+00  0.00000000E+00
  0.00000000E+00  0.00000000E+00  0.00000000E+00
  0.00000000E+00  0.00000000E+00  0.00000000E+00
  0.00000000E+00  0.00000000E+00  0.00000000E+00
  0.00000000E+00  0.00000000E+00  0.00000000E+00
  0.00000000E+00  0.00000000E+00  0.00000000E+00
  0.00000000E+00  0.00000000E+00  0.00000000E+00
  0.00000000E+00  0.00000000E+00  0.00000000E+00
  0.00000000E+00  0.00000000E+00  0.00000000E+00
  0.00000000E+00  0.00000000E+00  0.00000000E+00
  0.00000000E+00  0.00000000E+00  0.00000000E+00
  0.00000000E+00  0.00000000E+00  0.00000000E+00
  0.00000000E+00  0.00000000E+00  0.00000000E+00
  0.00000000E+00  0.00000000E+00  0.00000000E+00
  0.00000000E+00  0.00000000E+00  0.00000000E+00
  0.00000000E+00  0.00000000E+00  0.00000000E+00
  0.00000000E+00  0.00000000E+00  0.00000000E+00
  0.00000000E+00  0.00000000E+00  0.00000000E+00
  0.00000000E+00  0.00000000E+00  0.00000000E+00
  0.00000000E+00  0.00000000E+00  0.00000000E+00
  0.00000000E+00  0.00000000E+00  0.00000000E+00
  0.00000000E+00  0.00000000E+00  0.00000000E+00
  0.00000000E+00  0.00000000E+00  0.00000000E+00
  0.00000000E+00  0.00000000E+00  0.00000000E+00
  0.00000000E+00  0.00000000E+00  0.00000000E+00
  0.00000000E+00  0.00000000E+00  0.00000000E+00
  0.00000000E+00  0.00000000E+00  0.00000000E+00
  0.00000000E+00  0.00000000E+00  0.00000000E+00
  0.00000000E+00  0.00000000E+00  0.00000000E+00
  0.00000000E+00  0.00000000E+00  0.00000000E+00
  0.00000000E+00  0.00000000E+00  0.00000000E+00
  0.00000000E+00  0.00000000E+00  0.00000000E+00
  0.00000000E+00  0.00000000E+00  0.00000000E+00
  0.00000000E+00  0.00000000E+00  0.00000000E+00
  0.00000000E+00  0.00000000E+00  0.00000000E+00
  0.00000000E+00  0.00000000E+00  0.00000000E+00
