# Supplementary material for: Gold-in-copper at low *CO coverage enables efficient electromethanation of CO2
Source: Nat Commun. 2021 Jun 7;12:3387. doi: 10.1038/s41467-021-23699-4 (PMC8184940; doi:10.1038/s41467-021-23699-4)
Supplement: Supplementary file 2 — Source Data [file 41467_2021_23699_MOESM2_ESM.zip › Source data_Figure 1/Au1Cu35_3_9_H_H]

Au Cu H O                               
   1.00000000000000     
     7.7023400000000004    0.0000000000000000    0.0000000000000000
    -3.8511700000000002    6.6704221085850000    0.0000000000000000
     0.0000000000000000    0.0000000000000000   21.2889400000000002
   Au   Cu   H    O 
     1    35    16     6
Selective dynamics
Direct
  0.7405855633253612  0.7379254419542480  0.3120176059532233   T   T   T
  0.0749152602392414  0.0719285745737108  0.0142326135960051   T   T   T
  0.0746265692591537  0.4050713207978933  0.0143646538354020   T   T   T
  0.0748186639964786  0.7381791379427545  0.0142202564628455   T   T   T
  0.1849963860065686  0.2947308455071669  0.1105701869796730   T   T   T
  0.1875546582324971  0.6275877483222425  0.1105293110284683   T   T   T
  0.1856373836660695  0.9592226413479755  0.1100599308468100   T   T   T
  0.4079452600602802  0.0717219473563021  0.0141187326883162   T   T   T
  0.4079988827921761  0.4048808287138928  0.0142300084463654   T   T   T
  0.4083464201866451  0.7381611318959367  0.0143232496980270   T   T   T
  0.5204480624691395  0.2940404580119561  0.1100969600753241   T   T   T
  0.5185895581618289  0.6253589031109307  0.1104746867903130   T   T   T
  0.5184931638057472  0.9613019079355140  0.1101152154056614   T   T   T
  0.7417753893382460  0.0714722583887852  0.0143290501936408   T   T   T
  0.7415869029990672  0.4050570260250698  0.0142466740976188   T   T   T
  0.7414371041811777  0.7382466279164726  0.0143134304437007   T   T   T
  0.8522137245490700  0.2921626093800315  0.1105442366594536   T   T   T
  0.8521268870198202  0.6275784904841620  0.1104375748376545   T   T   T
  0.8544168353810792  0.9612961277090949  0.1104935656927899   T   T   T
  0.0782096613858840  0.7332045175394694  0.3049455281583289   T   T   T
  0.0826302144039720  0.0775135862036556  0.3049809426324530   T   T   T
  0.0743696241213560  0.4049735260161113  0.3042583741752742   T   T   T
  0.2989344875921703  0.5165006973280677  0.2086285720998690   T   T   T
  0.2967869435671021  0.1826191132028335  0.2041424229098825   T   T   T
  0.2967364606799066  0.8494441810599461  0.2076254740858437   T   T   T
  0.4060314419274580  0.0730064185267231  0.3042851329169179   T   T   T
  0.4021395144935146  0.3962893176631071  0.3050204792346285   T   T   T
  0.4033890526897742  0.7417873148171306  0.3044798982181327   T   T   T
  0.6303481515848777  0.1828599859863023  0.2077594267010814   T   T   T
  0.6293472307715918  0.8504339944726522  0.2034958521953621   T   T   T
  0.6292180966924883  0.5124367733257424  0.2071308684804943   T   T   T
  0.7385253015428174  0.0766644950254385  0.3048315274002821   T   T   T
  0.7463012560216332  0.4019804321739278  0.3051938434110647   T   T   T
  0.9668804465317130  0.8502369546748733  0.2071678219314549   T   T   T
  0.9637680447182594  0.5157700048926136  0.2044288187651134   T   T   T
  0.9630580536186367  0.1808499046082044  0.2086819587555144   T   T   T
  0.2979053963311348  0.1805537078802631  0.3511862929735272   T   T   T
  0.9698815956548632  0.5105656952598339  0.3506871983210017   T   T   T
  0.6135350522776067  0.8667823289922671  0.3535804847890256   T   T   T
  0.9440190921098506  0.8297065606196681  0.4052451807140556   T   T   T
  0.9633570536331622  0.9740454189640748  0.4633194369137799   T   T   T
  0.1543733063731200  0.8477624752482928  0.4658739949443898   T   T   T
  0.0745784064876684  0.2891563255301792  0.4692648178617507   T   T   T
  0.2910339179563830  0.7235391828476431  0.4649215978015441   T   T   T
  0.2945462584944086  0.5224985006314886  0.4018688824380258   T   T   T
  0.4135864223482223  0.9804424994788040  0.4653125639382084   T   T   T
  0.4190633509425112  0.5316846846643924  0.4624860988363330   T   T   T
  0.6312587005010016  0.5282017168912254  0.5374670384535263   T   T   T
  0.6170636081859320  0.1826994484319351  0.4027378493469902   T   T   T
  0.6148078433613853  0.3003101603450399  0.4637150397131324   T   T   T
  0.7548419336473887  0.6439908944239661  0.4769780814754011   T   T   T
  0.8377603136402877  0.1658001665881929  0.4699630014455068   T   T   T
  0.9630924442669628  0.8423003459536100  0.4519803586668937   T   T   T
  0.9584074278035905  0.1615635853301883  0.4835871032334221   T   T   T
  0.2868857373640827  0.8498462842761445  0.4797098766586702   T   T   T
  0.2942093177000819  0.5304228859141763  0.4486732183358112   T   T   T
  0.6265769662998826  0.5219320642786563  0.4917542406193007   T   T   T
  0.6092251966076684  0.1738208225590080  0.4495643388687156   T   T   T
 
  0.00000000E+00  0.00000000E+00  0.00000000E+00
  0.00000000E+00  0.00000000E+00  0.00000000E+00
  0.00000000E+00  0.00000000E+00  0.00000000E+00
  0.00000000E+00  0.00000000E+00  0.00000000E+00
  0.00000000E+00  0.00000000E+00  0.00000000E+00
  0.00000000E+00  0.00000000E+00  0.00000000E+00
  0.00000000E+00  0.00000000E+00  0.00000000E+00
  0.00000000E+00  0.00000000E+00  0.00000000E+00
  0.00000000E+00  0.00000000E+00  0.00000000E+00
  0.00000000E+00  0.00000000E+00  0.00000000E+00
  0.00000000E+00  0.00000000E+00  0.00000000E+00
  0.00000000E+00  0.00000000E+00  0.00000000E+00
  0.00000000E+00  0.00000000E+00  0.00000000E+00
  0.00000000E+00  0.00000000E+00  0.00000000E+00
  0.00000000E+00  0.00000000E+00  0.00000000E+00
  0.00000000E+00  0.00000000E+00  0.00000000E+00
  0.00000000E+00  0.00000000E+00  0.00000000E+00
  0.00000000E+00  0.00000000E+00  0.00000000E+00
  0.00000000E+00  0.00000000E+00  0.00000000E+00
  0.00000000E+00  0.00000000E+00  0.00000000E+00
  0.00000000E+00  0.00000000E+00  0.00000000E+00
  0.00000000E+00  0.00000000E+00  0.00000000E+00
  0.00000000E+00  0.00000000E+00  0.00000000E+00
  0.00000000E+00  0.00000000E+00  0.00000000E+00
  0.00000000E+00  0.00000000E+00  0.00000000E+00
  0.00000000E+00  0.00000000E+00  0.00000000E+00
  0.00000000E+00  0.00000000E+00  0.00000000E+00
  0.00000000E+00  0.00000000E+00  0.00000000E+00
  0.00000000E+00  0.00000000E+00  0.00000000E+00
  0.00000000E+00  0.00000000E+00  0.00000000E+00
  0.00000000E+00  0.00000000E+00  0.00000000E+00
  0.00000000E+00  0.00000000E+00  0.00000000E+00
  0.00000000E+00  0.00000000E+00  0.00000000E+00
  0.00000000E+00  0.00000000E+00  0.00000000E+00
  0.00000000E+00  0.00000000E+00  0.00000000E+00
  0.00000000E+00  0.00000000E+00  0.00000000E+00
  0.00000000E+00  0.00000000E+00  0.00000000E+00
  0.00000000E+00  0.00000000E+00  0.00000000E+00
  0.00000000E+00  0.00000000E+00  0.00000000E+00
  0.00000000E+00  0.00000000E+00  0.00000000E+00
  0.00000000E+00  0.00000000E+00  0.00000000E+00
  0.00000000E+00  0.00000000E+00  0.00000000E+00
  0.00000000E+00  0.00000000E+00  0.00000000E+00
  0.00000000E+00  0.00000000E+00  0.00000000E+00
  0.00000000E+00  0.00000000E+00  0.00000000E+00
  0.00000000E+00  0.00000000E+00  0.00000000E+00
  0.00000000E+00  0.00000000E+00  0.00000000E+00
  0.00000000E+00  0.00000000E+00  0.00000000E+00
  0.00000000E+00  0.00000000E+00  0.00000000E+00
  0.00000000E+00  0.00000000E+00  0.00000000E+00
  0.00000000E+00  0.00000000E+00  0.00000000E+00
  0.00000000E+00  0.00000000E+00  0.00000000E+00
  0.00000000E+00  0.00000000E+00  0.00000000E+00
  0.00000000E+00  0.00000000E+00  0.00000000E+00
  0.00000000E+00  0.00000000E+00  0.00000000E+00
  0.00000000E+00  0.00000000E+00  0.00000000E+00
  0.00000000E+00  0.00000000E+00  0.00000000E+00
  0.00000000E+00  0.00000000E+00  0.00000000E+00
