# Supplementary material for: Gold-in-copper at low *CO coverage enables efficient electromethanation of CO2
Source: Nat Commun. 2021 Jun 7;12:3387. doi: 10.1038/s41467-021-23699-4 (PMC8184940; doi:10.1038/s41467-021-23699-4)
Supplement: Supplementary file 2 — Source Data [file 41467_2021_23699_MOESM2_ESM.zip › Source data_Figure 1/Au1Cu35_3_9_OCCOH]

 Au C Cu H O                            
   1.00000000000000     
     7.7023400000000004    0.0000000000000000    0.0000000000000000
    -3.8511700000000002    6.6704221085850000    0.0000000000000000
     0.0000000000000000    0.0000000000000000   21.2889400000000002
   Au   C    Cu   H    O 
     1     3    35    14     9
Selective dynamics
Direct
  0.7405149776874357  0.7407186523683940  0.2966225095035017   T   T   T
  0.2622850445906328  0.2206075892911433  0.3693047343364088   T   T   T
  0.3569342427601429  0.1064612941499346  0.3813489297773061   T   T   T
  0.9698578856669603  0.5133278551366534  0.3559868332824528   T   T   T
  0.4056786338963042  0.7378885125172496  0.2893508195270225   T   T   T
  0.0740699999999990  0.0703699999999969  0.0000000000000000   F   F   F
  0.0740699999999990  0.4037000000000006  0.0000000000000000   F   F   F
  0.0740699999999990  0.7370400000000004  0.0000000000000000   F   F   F
  0.1851800000000026  0.2925899999999970  0.0984699999999989   F   F   F
  0.1851800000000026  0.6259299999999968  0.0984699999999989   F   F   F
  0.1851800000000026  0.9592600000000004  0.0984699999999989   F   F   F
  0.4074099999999987  0.0703699999999969  0.0000000000000000   F   F   F
  0.4074099999999987  0.4037000000000006  0.0000000000000000   F   F   F
  0.4074099999999987  0.7370400000000004  0.0000000000000000   F   F   F
  0.5185200000000023  0.2925899999999970  0.0984699999999989   F   F   F
  0.5185200000000023  0.6259299999999968  0.0984699999999989   F   F   F
  0.5185200000000023  0.9592600000000004  0.0984699999999989   F   F   F
  0.7407400000000024  0.0703699999999969  0.0000000000000000   F   F   F
  0.7407400000000024  0.4037000000000006  0.0000000000000000   F   F   F
  0.7407400000000024  0.7370400000000004  0.0000000000000000   F   F   F
  0.8518499999999989  0.2925899999999970  0.0984699999999989   F   F   F
  0.8518499999999989  0.6259299999999968  0.0984699999999989   F   F   F
  0.8518499999999989  0.9592600000000004  0.0984699999999989   F   F   F
  0.0841748209357094  0.7429236930838333  0.2952708176328578   T   T   T
  0.0779440058801785  0.0807196450843726  0.2965383324910697   T   T   T
  0.0735125876247481  0.4078957931916107  0.2888402896424981   T   T   T
  0.2988498372958253  0.5151059100368026  0.1947780489965721   T   T   T
  0.2978927507635837  0.1817718489978635  0.1960891864829259   T   T   T
  0.2965713331613473  0.8499002873681493  0.1948238320365403   T   T   T
  0.4175384607588295  0.0640315294545589  0.2941238909495933   T   T   T
  0.4013364541268320  0.4022391546652173  0.2962580373194338   T   T   T
  0.6298831122842269  0.1836860245424544  0.1949132466480192   T   T   T
  0.6313260000000014  0.8514710000000036  0.1921159999999986   F   F   F
  0.6266461962206432  0.5096524162397188  0.1949494516786941   T   T   T
  0.7432284001692369  0.0757811676538321  0.2895299916150960   T   T   T
  0.7396620342378271  0.3977006929989077  0.2951214820196649   T   T   T
  0.9705424236388469  0.8534578871835977  0.1949502879670617   T   T   T
  0.9623719259667727  0.5178949683276818  0.1926716971159177   T   T   T
  0.9656013597192552  0.1817295133508183  0.1947980329539556   T   T   T
  0.0199645875296622  0.6541546124625501  0.4801768625989102   T   T   T
  0.0128939991696010  0.8266796052954041  0.5211045642200642   T   T   T
  0.2398450889956792  0.7351938522496194  0.5473296398215586   T   T   T
  0.0739354366237860  0.1016093799687508  0.4832253488003037   T   T   T
  0.4038064487564627  0.6414449624297094  0.5435181431047134   T   T   T
  0.3879061045720546  0.4284509026323684  0.4810031003396811   T   T   T
  0.4905623380589825  0.8896487628414825  0.5437308438521479   T   T   T
  0.5380343181118278  0.4600608682754859  0.5387226734103997   T   T   T
  0.7204822117314069  0.3984403040696323  0.6191979157977521   T   T   T
  0.5756443210138180  0.0667110268813534  0.4738339961494840   T   T   T
  0.6844725931080361  0.1887294326720088  0.5356708725437953   T   T   T
  0.8416446217336071  0.5209310790806958  0.5581750001704083   T   T   T
  0.8603653649274744  0.0081048061741835  0.5132850367159608   T   T   T
  0.1344061003518603  0.3547970333999287  0.4136377886557827   T   T   T
  0.3894827220979158  0.0503020942122682  0.4330672788147626   T   T   T
  0.2080698831308888  0.2863059132459398  0.4254855019805209   T   T   T
  0.9813643031921385  0.4992984399249460  0.4124881253805345   T   T   T
  0.0314322046897824  0.7023136629284624  0.5237598886032504   T   T   T
  0.9897519025617868  0.0114300777884879  0.5173592024064139   T   T   T
  0.3748895949234521  0.7535205746061298  0.5624256125646503   T   T   T
  0.4736750601247038  0.5222709134090885  0.5144145119946618   T   T   T
  0.7127337788623754  0.3998993738212817  0.5736279150743061   T   T   T
  0.6529706572697083  0.0646738948553331  0.5118403425491510   T   T   T
 
  0.00000000E+00  0.00000000E+00  0.00000000E+00
  0.00000000E+00  0.00000000E+00  0.00000000E+00
  0.00000000E+00  0.00000000E+00  0.00000000E+00
  0.00000000E+00  0.00000000E+00  0.00000000E+00
  0.00000000E+00  0.00000000E+00  0.00000000E+00
  0.00000000E+00  0.00000000E+00  0.00000000E+00
  0.00000000E+00  0.00000000E+00  0.00000000E+00
  0.00000000E+00  0.00000000E+00  0.00000000E+00
  0.00000000E+00  0.00000000E+00  0.00000000E+00
  0.00000000E+00  0.00000000E+00  0.00000000E+00
  0.00000000E+00  0.00000000E+00  0.00000000E+00
  0.00000000E+00  0.00000000E+00  0.00000000E+00
  0.00000000E+00  0.00000000E+00  0.00000000E+00
  0.00000000E+00  0.00000000E+00  0.00000000E+00
  0.00000000E+00  0.00000000E+00  0.00000000E+00
  0.00000000E+00  0.00000000E+00  0.00000000E+00
  0.00000000E+00  0.00000000E+00  0.00000000E+00
  0.00000000E+00  0.00000000E+00  0.00000000E+00
  0.00000000E+00  0.00000000E+00  0.00000000E+00
  0.00000000E+00  0.00000000E+00  0.00000000E+00
  0.00000000E+00  0.00000000E+00  0.00000000E+00
  0.00000000E+00  0.00000000E+00  0.00000000E+00
  0.00000000E+00  0.00000000E+00  0.00000000E+00
  0.00000000E+00  0.00000000E+00  0.00000000E+00
  0.00000000E+00  0.00000000E+00  0.00000000E+00
  0.00000000E+00  0.00000000E+00  0.00000000E+00
  0.00000000E+00  0.00000000E+00  0.00000000E+00
  0.00000000E+00  0.00000000E+00  0.00000000E+00
  0.00000000E+00  0.00000000E+00  0.00000000E+00
  0.00000000E+00  0.00000000E+00  0.00000000E+00
  0.00000000E+00  0.00000000E+00  0.00000000E+00
  0.00000000E+00  0.00000000E+00  0.00000000E+00
  0.00000000E+00  0.00000000E+00  0.00000000E+00
  0.00000000E+00  0.00000000E+00  0.00000000E+00
  0.00000000E+00  0.00000000E+00  0.00000000E+00
  0.00000000E+00  0.00000000E+00  0.00000000E+00
  0.00000000E+00  0.00000000E+00  0.00000000E+00
  0.00000000E+00  0.00000000E+00  0.00000000E+00
  0.00000000E+00  0.00000000E+00  0.00000000E+00
  0.00000000E+00  0.00000000E+00  0.00000000E+00
  0.00000000E+00  0.00000000E+00  0.00000000E+00
  0.00000000E+00  0.00000000E+00  0.00000000E+00
  0.00000000E+00  0.00000000E+00  0.00000000E+00
  0.00000000E+00  0.00000000E+00  0.00000000E+00
  0.00000000E+00  0.00000000E+00  0.00000000E+00
  0.00000000E+00  0.00000000E+00  0.00000000E+00
  0.00000000E+00  0.00000000E+00  0.00000000E+00
  0.00000000E+00  0.00000000E+00  0.00000000E+00
  0.00000000E+00  0.00000000E+00  0.00000000E+00
  0.00000000E+00  0.00000000E+00  0.00000000E+00
  0.00000000E+00  0.00000000E+00  0.00000000E+00
  0.00000000E+00  0.00000000E+00  0.00000000E+00
  0.00000000E+00  0.00000000E+00  0.00000000E+00
  0.00000000E+00  0.00000000E+00  0.00000000E+00
  0.00000000E+00  0.00000000E+00  0.00000000E+00
  0.00000000E+00  0.00000000E+00  0.00000000E+00
  0.00000000E+00  0.00000000E+00  0.00000000E+00
  0.00000000E+00  0.00000000E+00  0.00000000E+00
  0.00000000E+00  0.00000000E+00  0.00000000E+00
  0.00000000E+00  0.00000000E+00  0.00000000E+00
  0.00000000E+00  0.00000000E+00  0.00000000E+00
  0.00000000E+00  0.00000000E+00  0.00000000E+00
