# Supplementary material for: Gold-in-copper at low *CO coverage enables efficient electromethanation of CO2
Source: Nat Commun. 2021 Jun 7;12:3387. doi: 10.1038/s41467-021-23699-4 (PMC8184940; doi:10.1038/s41467-021-23699-4)
Supplement: Supplementary file 2 — Source Data [file 41467_2021_23699_MOESM2_ESM.zip › Source data_Figure 1/Au1Cu35_4_9_CHO]

 Au C Cu H O                            
   1.00000000000000     
     7.7023400000000004    0.0000000000000000    0.0000000000000000
    -3.8511700000000002    6.6704221085850000    0.0000000000000000
     0.0000000000000000    0.0000000000000000   21.2889400000000002
   Au   C    Cu   H    O 
     1     4    35    14    10
Selective dynamics
Direct
  0.7360153560306392  0.7341763994326727  0.2977317492490666   T   T   T
  0.3776623394357889  0.0689866166475919  0.3892325611364717   T   T   T
  0.8972998286317955  0.5710971960471545  0.3641416669852546   T   T   T
  0.2996709393308605  0.5160902134179087  0.3572890424680872   T   T   T
  0.8843947470400875  0.0452273675014642  0.3641856682360574   T   T   T
  0.0740699999999990  0.0703699999999969  0.0000000000000000   F   F   F
  0.0740699999999990  0.4037000000000006  0.0000000000000000   F   F   F
  0.0740699999999990  0.7370400000000004  0.0000000000000000   F   F   F
  0.1851800000000026  0.2925899999999970  0.0984699999999989   F   F   F
  0.1851800000000026  0.6259299999999968  0.0984699999999989   F   F   F
  0.1851800000000026  0.9592600000000004  0.0984699999999989   F   F   F
  0.4074099999999987  0.0703699999999969  0.0000000000000000   F   F   F
  0.4074099999999987  0.4037000000000006  0.0000000000000000   F   F   F
  0.4074099999999987  0.7370400000000004  0.0000000000000000   F   F   F
  0.5185200000000023  0.2925899999999970  0.0984699999999989   F   F   F
  0.5185200000000023  0.6259299999999968  0.0984699999999989   F   F   F
  0.5185200000000023  0.9592600000000004  0.0984699999999989   F   F   F
  0.7407400000000024  0.0703699999999969  0.0000000000000000   F   F   F
  0.7407400000000024  0.4037000000000006  0.0000000000000000   F   F   F
  0.7407400000000024  0.7370400000000004  0.0000000000000000   F   F   F
  0.8518499999999989  0.2925899999999970  0.0984699999999989   F   F   F
  0.8518499999999989  0.6259299999999968  0.0984699999999989   F   F   F
  0.8518499999999989  0.9592600000000004  0.0984699999999989   F   F   F
  0.0788298784077988  0.7378556716521310  0.2910093979502231   T   T   T
  0.0762143517810249  0.0752718813334975  0.2905113605535989   T   T   T
  0.0808135110201418  0.4078168206580640  0.2910804206868753   T   T   T
  0.2993440937939127  0.5165374957111121  0.1923385107681121   T   T   T
  0.2972194887330050  0.1813834618037860  0.1956591196986431   T   T   T
  0.2977439813427494  0.8503240216396422  0.1957141670178731   T   T   T
  0.4077811894667259  0.0716871482965023  0.2985058824923479   T   T   T
  0.4008642659412973  0.3945869491287741  0.2936735233222572   T   T   T
  0.4010646915270749  0.7405847917771421  0.2934943479970366   T   T   T
  0.6289174627143509  0.1815649782136489  0.1974722833092497   T   T   T
  0.6280516127340104  0.8510252761892010  0.1940200335543395   T   T   T
  0.6280846349488449  0.5104187170344561  0.1942301840859054   T   T   T
  0.7444583138742888  0.0797779666024312  0.2935678189785591   T   T   T
  0.7458776813216708  0.3992483760862471  0.2941785278109632   T   T   T
  0.9663647258709558  0.8500161766173309  0.1931273012128112   T   T   T
  0.9636126433425107  0.5139387623737449  0.1936370923735949   T   T   T
  0.9634705928889967  0.1840400276183939  0.1936061136147023   T   T   T
  0.0974871386135283  0.8417687106988897  0.4815390470097560   T   T   T
  0.1217928217874857  0.0031747453289078  0.5347748160279562   T   T   T
  0.3261093824292168  0.8879908122764049  0.5448259535554895   T   T   T
  0.2331662261752906  0.3214229995420924  0.5460525486336028   T   T   T
  0.4615524554244459  0.7674549632283667  0.5472114003639180   T   T   T
  0.4384367441668315  0.5590206269490332  0.4823746082444750   T   T   T
  0.5838210965676182  0.0266357093635765  0.5459171507430437   T   T   T
  0.5845059221557871  0.5711264630795628  0.5391417547007749   T   T   T
  0.7899192649032063  0.5639842148710211  0.6159374789758670   T   T   T
  0.7212052204330200  0.2078512421875954  0.4792119099834858   T   T   T
  0.7774965145199230  0.3356964796629550  0.5415229618887349   T   T   T
  0.9182561671406727  0.6782457447503129  0.5558279399627936   T   T   T
 -0.0017621618528990  0.1982991346997950  0.5366030334947336   T   T   T
  0.2174728683566210  0.0000585237534172  0.4054306486852333   T   T   T
  0.1225627326872760  0.8704676047158443  0.5266656129932976   T   T   T
  0.1129116199338663  0.1902454281926483  0.5541574079800217   T   T   T
  0.4558826784864823  0.8940058443203508  0.5611022832097429   T   T   T
  0.4604120067404069  0.5750229726189260  0.5283748933131907   T   T   T
  0.7888588779889846  0.5571791066889382  0.5702597083496309   T   T   T
  0.7657547568451687  0.2110807557113911  0.5232270319287813   T   T   T
  0.9229264709876067  0.5987005274991961  0.4193771656411548   T   T   T
  0.2964475965777271  0.5164687814460912  0.4139165405710029   T   T   T
  0.9041232728767260  0.0384029740438594  0.4193547368130860   T   T   T
  0.5047517533558479  0.1302710859959569  0.4314561198350223   T   T   T
 
  0.00000000E+00  0.00000000E+00  0.00000000E+00
  0.00000000E+00  0.00000000E+00  0.00000000E+00
  0.00000000E+00  0.00000000E+00  0.00000000E+00
  0.00000000E+00  0.00000000E+00  0.00000000E+00
  0.00000000E+00  0.00000000E+00  0.00000000E+00
  0.00000000E+00  0.00000000E+00  0.00000000E+00
  0.00000000E+00  0.00000000E+00  0.00000000E+00
  0.00000000E+00  0.00000000E+00  0.00000000E+00
  0.00000000E+00  0.00000000E+00  0.00000000E+00
  0.00000000E+00  0.00000000E+00  0.00000000E+00
  0.00000000E+00  0.00000000E+00  0.00000000E+00
  0.00000000E+00  0.00000000E+00  0.00000000E+00
  0.00000000E+00  0.00000000E+00  0.00000000E+00
  0.00000000E+00  0.00000000E+00  0.00000000E+00
  0.00000000E+00  0.00000000E+00  0.00000000E+00
  0.00000000E+00  0.00000000E+00  0.00000000E+00
  0.00000000E+00  0.00000000E+00  0.00000000E+00
  0.00000000E+00  0.00000000E+00  0.00000000E+00
  0.00000000E+00  0.00000000E+00  0.00000000E+00
  0.00000000E+00  0.00000000E+00  0.00000000E+00
  0.00000000E+00  0.00000000E+00  0.00000000E+00
  0.00000000E+00  0.00000000E+00  0.00000000E+00
  0.00000000E+00  0.00000000E+00  0.00000000E+00
  0.00000000E+00  0.00000000E+00  0.00000000E+00
  0.00000000E+00  0.00000000E+00  0.00000000E+00
  0.00000000E+00  0.00000000E+00  0.00000000E+00
  0.00000000E+00  0.00000000E+00  0.00000000E+00
  0.00000000E+00  0.00000000E+00  0.00000000E+00
  0.00000000E+00  0.00000000E+00  0.00000000E+00
  0.00000000E+00  0.00000000E+00  0.00000000E+00
  0.00000000E+00  0.00000000E+00  0.00000000E+00
  0.00000000E+00  0.00000000E+00  0.00000000E+00
  0.00000000E+00  0.00000000E+00  0.00000000E+00
  0.00000000E+00  0.00000000E+00  0.00000000E+00
  0.00000000E+00  0.00000000E+00  0.00000000E+00
  0.00000000E+00  0.00000000E+00  0.00000000E+00
  0.00000000E+00  0.00000000E+00  0.00000000E+00
  0.00000000E+00  0.00000000E+00  0.00000000E+00
  0.00000000E+00  0.00000000E+00  0.00000000E+00
  0.00000000E+00  0.00000000E+00  0.00000000E+00
  0.00000000E+00  0.00000000E+00  0.00000000E+00
  0.00000000E+00  0.00000000E+00  0.00000000E+00
  0.00000000E+00  0.00000000E+00  0.00000000E+00
  0.00000000E+00  0.00000000E+00  0.00000000E+00
  0.00000000E+00  0.00000000E+00  0.00000000E+00
  0.00000000E+00  0.00000000E+00  0.00000000E+00
  0.00000000E+00  0.00000000E+00  0.00000000E+00
  0.00000000E+00  0.00000000E+00  0.00000000E+00
  0.00000000E+00  0.00000000E+00  0.00000000E+00
  0.00000000E+00  0.00000000E+00  0.00000000E+00
  0.00000000E+00  0.00000000E+00  0.00000000E+00
  0.00000000E+00  0.00000000E+00  0.00000000E+00
  0.00000000E+00  0.00000000E+00  0.00000000E+00
  0.00000000E+00  0.00000000E+00  0.00000000E+00
  0.00000000E+00  0.00000000E+00  0.00000000E+00
  0.00000000E+00  0.00000000E+00  0.00000000E+00
  0.00000000E+00  0.00000000E+00  0.00000000E+00
  0.00000000E+00  0.00000000E+00  0.00000000E+00
  0.00000000E+00  0.00000000E+00  0.00000000E+00
  0.00000000E+00  0.00000000E+00  0.00000000E+00
  0.00000000E+00  0.00000000E+00  0.00000000E+00
  0.00000000E+00  0.00000000E+00  0.00000000E+00
  0.00000000E+00  0.00000000E+00  0.00000000E+00
  0.00000000E+00  0.00000000E+00  0.00000000E+00
