# Supplementary material for: Gold-in-copper at low *CO coverage enables efficient electromethanation of CO2
Source: Nat Commun. 2021 Jun 7;12:3387. doi: 10.1038/s41467-021-23699-4 (PMC8184940; doi:10.1038/s41467-021-23699-4)
Supplement: Supplementary file 2 — Source Data [file 41467_2021_23699_MOESM2_ESM.zip › Source data_Figure 1/Au1Cu35_4_9_CO]

 Au C Cu H O                            
   1.00000000000000     
     7.7023400000000004    0.0000000000000000    0.0000000000000000
    -3.8511700000000002    6.6704221085850000    0.0000000000000000
     0.0000000000000000    0.0000000000000000   21.2889400000000002
   Au   C    Cu   H    O 
     1     4    35    13    10
Selective dynamics
Direct
  0.7350114679606742  0.7364420425359306  0.2961477282991179   T   T   T
  0.4630821958016866  0.2399399252636052  0.3649923959969872   T   T   T
  0.9096144040138300  0.5960911137001784  0.3638964760890425   T   T   T
  0.3108553176869837  0.5462920126400777  0.3597555636602469   T   T   T
  0.9381696041493481  0.1558334211640138  0.3572866603622629   T   T   T
  0.0740699999999990  0.0703699999999969  0.0000000000000000   F   F   F
  0.0740699999999990  0.4037000000000006  0.0000000000000000   F   F   F
  0.0740699999999990  0.7370400000000004  0.0000000000000000   F   F   F
  0.1851800000000026  0.2925899999999970  0.0984699999999989   F   F   F
  0.1851800000000026  0.6259299999999968  0.0984699999999989   F   F   F
  0.1851800000000026  0.9592600000000004  0.0984699999999989   F   F   F
  0.4074099999999987  0.0703699999999969  0.0000000000000000   F   F   F
  0.4074099999999987  0.4037000000000006  0.0000000000000000   F   F   F
  0.4074099999999987  0.7370400000000004  0.0000000000000000   F   F   F
  0.5185200000000023  0.2925899999999970  0.0984699999999989   F   F   F
  0.5185200000000023  0.6259299999999968  0.0984699999999989   F   F   F
  0.5185200000000023  0.9592600000000004  0.0984699999999989   F   F   F
  0.7407400000000024  0.0703699999999969  0.0000000000000000   F   F   F
  0.7407400000000024  0.4037000000000006  0.0000000000000000   F   F   F
  0.7407400000000024  0.7370400000000004  0.0000000000000000   F   F   F
  0.8518499999999989  0.2925899999999970  0.0984699999999989   F   F   F
  0.8518499999999989  0.6259299999999968  0.0984699999999989   F   F   F
  0.8518499999999989  0.9592600000000004  0.0984699999999989   F   F   F
  0.0801392140989317  0.7391624954161914  0.2923069180817774   T   T   T
  0.0743680000773055  0.0703096446954792  0.2916087653470355   T   T   T
  0.0748685155921489  0.3974791362453974  0.2960466782163224   T   T   T
  0.2959966815809952  0.5129464839654139  0.1946892843461177   T   T   T
  0.2946492634648554  0.1835682731860456  0.1952396843614112   T   T   T
  0.2943927975053219  0.8487281828270028  0.1951564166765616   T   T   T
  0.4052364422325378  0.0677284093349933  0.2930068734718837   T   T   T
  0.3999988412186692  0.3947645799495212  0.2992260579529299   T   T   T
  0.3997744466057126  0.7412074547720607  0.2919656069780824   T   T   T
  0.6298501560553976  0.1839140386329800  0.1952286083357556   T   T   T
  0.6258363759745497  0.8495349031034407  0.1931335345678110   T   T   T
  0.6258010260904455  0.5082313530106283  0.1944208196994940   T   T   T
  0.7349942382356784  0.0728406599614373  0.2910453864282885   T   T   T
  0.7428933179093704  0.3974762711235358  0.2961713520169062   T   T   T
  0.9654924506667075  0.8492529151503637  0.1929773048608207   T   T   T
  0.9629502499100363  0.5123617185429633  0.1955897790910989   T   T   T
  0.9628798789771941  0.1827954828114079  0.1928394171367505   T   T   T
  0.1500192969242582  0.9298975474004808  0.4654102863107873   T   T   T
  0.1613942043679170  0.0538098165491194  0.5281201009698110   T   T   T
  0.3548413927900381  0.9302912187993372  0.5291454829451563   T   T   T
  0.2731906470003471  0.3614558132076091  0.5511930062200074   T   T   T
  0.4870393526406974  0.8026549666182681  0.5373687646180577   T   T   T
  0.4493082646502077  0.5787896004818921  0.4803504132561482   T   T   T
  0.6145528496925674  0.0625132721092400  0.5330952867400452   T   T   T
  0.6142203985809894  0.6073912482097366  0.5326037131639527   T   T   T
  0.8460113939931247  0.6114573612564995  0.5999224678164491   T   T   T
  0.8491222870801238  0.2405437430998657  0.4747751857993238   T   T   T
  0.8170370168693015  0.3745014128994714  0.5263585498918120   T   T   T
  0.9510772564971426  0.7178684389955873  0.5364073572433979   T   T   T
  0.0371592342547190  0.2384948272339935  0.5494810436545510   T   T   T
  0.1604132664237708  0.9268436447647037  0.5111227869849924   T   T   T
  0.1563729076799858  0.2287582074777001  0.5609586619166191   T   T   T
  0.4824430351173067  0.9333741939626253  0.5465850722810376   T   T   T
  0.4862269142791369  0.6077421263293548  0.5254609217498356   T   T   T
  0.8284422754816125  0.5986291500758725  0.5545211720986679   T   T   T
  0.8132994357209136  0.2447359889090683  0.5192340784410232   T   T   T
  0.4690497525809528  0.2442971158846252  0.4210556595343367   T   T   T
  0.9111600787121522  0.5989230544905808  0.4199354180228074   T   T   T
  0.3039025287407270  0.5493284679910292  0.4163892394142077   T   T   T
  0.9370194069703869  0.1437107059162918  0.4138897922309617   T   T   T
 
  0.00000000E+00  0.00000000E+00  0.00000000E+00
  0.00000000E+00  0.00000000E+00  0.00000000E+00
  0.00000000E+00  0.00000000E+00  0.00000000E+00
  0.00000000E+00  0.00000000E+00  0.00000000E+00
  0.00000000E+00  0.00000000E+00  0.00000000E+00
  0.00000000E+00  0.00000000E+00  0.00000000E+00
  0.00000000E+00  0.00000000E+00  0.00000000E+00
  0.00000000E+00  0.00000000E+00  0.00000000E+00
  0.00000000E+00  0.00000000E+00  0.00000000E+00
  0.00000000E+00  0.00000000E+00  0.00000000E+00
  0.00000000E+00  0.00000000E+00  0.00000000E+00
  0.00000000E+00  0.00000000E+00  0.00000000E+00
  0.00000000E+00  0.00000000E+00  0.00000000E+00
  0.00000000E+00  0.00000000E+00  0.00000000E+00
  0.00000000E+00  0.00000000E+00  0.00000000E+00
  0.00000000E+00  0.00000000E+00  0.00000000E+00
  0.00000000E+00  0.00000000E+00  0.00000000E+00
  0.00000000E+00  0.00000000E+00  0.00000000E+00
  0.00000000E+00  0.00000000E+00  0.00000000E+00
  0.00000000E+00  0.00000000E+00  0.00000000E+00
  0.00000000E+00  0.00000000E+00  0.00000000E+00
  0.00000000E+00  0.00000000E+00  0.00000000E+00
  0.00000000E+00  0.00000000E+00  0.00000000E+00
  0.00000000E+00  0.00000000E+00  0.00000000E+00
  0.00000000E+00  0.00000000E+00  0.00000000E+00
  0.00000000E+00  0.00000000E+00  0.00000000E+00
  0.00000000E+00  0.00000000E+00  0.00000000E+00
  0.00000000E+00  0.00000000E+00  0.00000000E+00
  0.00000000E+00  0.00000000E+00  0.00000000E+00
  0.00000000E+00  0.00000000E+00  0.00000000E+00
  0.00000000E+00  0.00000000E+00  0.00000000E+00
  0.00000000E+00  0.00000000E+00  0.00000000E+00
  0.00000000E+00  0.00000000E+00  0.00000000E+00
  0.00000000E+00  0.00000000E+00  0.00000000E+00
  0.00000000E+00  0.00000000E+00  0.00000000E+00
  0.00000000E+00  0.00000000E+00  0.00000000E+00
  0.00000000E+00  0.00000000E+00  0.00000000E+00
  0.00000000E+00  0.00000000E+00  0.00000000E+00
  0.00000000E+00  0.00000000E+00  0.00000000E+00
  0.00000000E+00  0.00000000E+00  0.00000000E+00
  0.00000000E+00  0.00000000E+00  0.00000000E+00
  0.00000000E+00  0.00000000E+00  0.00000000E+00
  0.00000000E+00  0.00000000E+00  0.00000000E+00
  0.00000000E+00  0.00000000E+00  0.00000000E+00
  0.00000000E+00  0.00000000E+00  0.00000000E+00
  0.00000000E+00  0.00000000E+00  0.00000000E+00
  0.00000000E+00  0.00000000E+00  0.00000000E+00
  0.00000000E+00  0.00000000E+00  0.00000000E+00
  0.00000000E+00  0.00000000E+00  0.00000000E+00
  0.00000000E+00  0.00000000E+00  0.00000000E+00
  0.00000000E+00  0.00000000E+00  0.00000000E+00
  0.00000000E+00  0.00000000E+00  0.00000000E+00
  0.00000000E+00  0.00000000E+00  0.00000000E+00
  0.00000000E+00  0.00000000E+00  0.00000000E+00
  0.00000000E+00  0.00000000E+00  0.00000000E+00
  0.00000000E+00  0.00000000E+00  0.00000000E+00
  0.00000000E+00  0.00000000E+00  0.00000000E+00
  0.00000000E+00  0.00000000E+00  0.00000000E+00
  0.00000000E+00  0.00000000E+00  0.00000000E+00
  0.00000000E+00  0.00000000E+00  0.00000000E+00
  0.00000000E+00  0.00000000E+00  0.00000000E+00
  0.00000000E+00  0.00000000E+00  0.00000000E+00
  0.00000000E+00  0.00000000E+00  0.00000000E+00
