# Supplementary material for: Gold-in-copper at low *CO coverage enables efficient electromethanation of CO2
Source: Nat Commun. 2021 Jun 7;12:3387. doi: 10.1038/s41467-021-23699-4 (PMC8184940; doi:10.1038/s41467-021-23699-4)
Supplement: Supplementary file 2 — Source Data [file 41467_2021_23699_MOESM2_ESM.zip › Source data_Figure 1/Au1Cu35_4_9_H_CO]

 Au C Cu H O                            
   1.00000000000000     
     7.7023400000000004    0.0000000000000000    0.0000000000000000
    -3.8511700000000002    6.6704221085850000    0.0000000000000000
     0.0000000000000000    0.0000000000000000   21.2889400000000002
   Au   C    Cu   H    O 
     1     3    35    14     9
Selective dynamics
Direct
  0.7359560523560476  0.7299685826310058  0.2948692151218368   T   T   T
  0.9305668062403033  0.5074079470164604  0.3582896140678404   T   T   T
  0.3145746475002277  0.5154548523415567  0.3568518852664258   T   T   T
  0.8645209471409727  0.0280127435024766  0.3660950707429547   T   T   T
  0.0740699999999990  0.0703699999999969  0.0000000000000000   F   F   F
  0.0740699999999990  0.4037000000000006  0.0000000000000000   F   F   F
  0.0740699999999990  0.7370400000000004  0.0000000000000000   F   F   F
  0.1851800000000026  0.2925899999999970  0.0984699999999989   F   F   F
  0.1851800000000026  0.6259299999999968  0.0984699999999989   F   F   F
  0.1851800000000026  0.9592600000000004  0.0984699999999989   F   F   F
  0.4074099999999987  0.0703699999999969  0.0000000000000000   F   F   F
  0.4074099999999987  0.4037000000000006  0.0000000000000000   F   F   F
  0.4074099999999987  0.7370400000000004  0.0000000000000000   F   F   F
  0.5185200000000023  0.2925899999999970  0.0984699999999989   F   F   F
  0.5185200000000023  0.6259299999999968  0.0984699999999989   F   F   F
  0.5185200000000023  0.9592600000000004  0.0984699999999989   F   F   F
  0.7407400000000024  0.0703699999999969  0.0000000000000000   F   F   F
  0.7407400000000024  0.4037000000000006  0.0000000000000000   F   F   F
  0.7407400000000024  0.7370400000000004  0.0000000000000000   F   F   F
  0.8518499999999989  0.2925899999999970  0.0984699999999989   F   F   F
  0.8518499999999989  0.6259299999999968  0.0984699999999989   F   F   F
  0.8518499999999989  0.9592600000000004  0.0984699999999989   F   F   F
  0.0820912373299483  0.7425191170810890  0.2956152183107254   T   T   T
  0.0788823593693320  0.0750945480437357  0.2980423592223614   T   T   T
  0.0785410990849075  0.4131074013971669  0.2961036177808609   T   T   T
  0.2993439999999978  0.5165369999999996  0.1923389999999969   F   F   F
  0.2943481330187313  0.1805312422120352  0.1949045799989687   T   T   T
  0.2950999388601406  0.8458729091879270  0.1946196178399174   T   T   T
  0.4087354136799501  0.0710606765295072  0.2930285212948475   T   T   T
  0.4007093228002381  0.3945663160176867  0.2913912587894050   T   T   T
  0.4037829368063414  0.7405094396101297  0.2917599226545176   T   T   T
  0.6302983010623345  0.1796000777143024  0.1958178106188348   T   T   T
  0.6295519762524576  0.8519008381607425  0.1929641372501270   T   T   T
  0.6280605887002824  0.5086517319675302  0.1930818185675777   T   T   T
  0.7401820558261748  0.0756640474417435  0.2940483855458921   T   T   T
  0.7339752710389552  0.3915826619974795  0.2921235179927158   T   T   T
  0.9674049443520325  0.8511247804863175  0.1934888948736800   T   T   T
  0.9658421860039954  0.5167143848553830  0.1943863765229101   T   T   T
  0.9675685514635396  0.1847070361714657  0.1969973612279493   T   T   T
  0.2030925065317846  0.9682292938108547  0.3398974563009071   T   T   T
  0.2432177740061093  0.9670877629054199  0.4265322911502891   T   T   T
  0.2385711116259958  0.0818287883231787  0.4904932053460728   T   T   T
  0.4290206256098234  0.9650710069987770  0.5014661962185124   T   T   T
  0.3369260347869060  0.3753390402422711  0.5344669459491144   T   T   T
  0.5569189291997588  0.8391257290442494  0.5214190995529474   T   T   T
  0.5149517190002452  0.6089319287723166  0.4694472702978623   T   T   T
  0.6786346502376974  0.0985202176786130  0.5227127481090232   T   T   T
  0.6956495247495087  0.6598737241775673  0.5182358272472295   T   T   T
  0.9692676822540531  0.7504043709231369  0.5807260335008524   T   T   T
  0.9037422988652968  0.3380929926474176  0.4734228576193503   T   T   T
  0.8902486610681859  0.4162295229792575  0.5382599980072797   T   T   T
  0.0322382286901491  0.7636020794088593  0.5103547604177776   T   T   T
  0.1029248605233486  0.2554411409423665  0.5284228105298598   T   T   T
  0.2495561887562520  0.9640987902436852  0.4728228880741396   T   T   T
  0.2204169421764218  0.2387043360354867  0.5355164163774957   T   T   T
  0.5435544936277650  0.9664289108228201  0.5282913144588699   T   T   T
  0.5600749261826180  0.6452680213177009  0.5135580910716027   T   T   T
  0.9252274211870553  0.6776548524600029  0.5411354636889359   T   T   T
  0.8808627323389014  0.2957443516305718  0.5180915084757349   T   T   T
  0.9362890476243522  0.5180693489612995  0.4149397751459459   T   T   T
  0.3237862495518734  0.5274093437488400  0.4135698758266223   T   T   T
  0.8687820517502070  0.0175529185566966  0.4218835606251104   T   T   T
 
  0.00000000E+00  0.00000000E+00  0.00000000E+00
  0.00000000E+00  0.00000000E+00  0.00000000E+00
  0.00000000E+00  0.00000000E+00  0.00000000E+00
  0.00000000E+00  0.00000000E+00  0.00000000E+00
  0.00000000E+00  0.00000000E+00  0.00000000E+00
  0.00000000E+00  0.00000000E+00  0.00000000E+00
  0.00000000E+00  0.00000000E+00  0.00000000E+00
  0.00000000E+00  0.00000000E+00  0.00000000E+00
  0.00000000E+00  0.00000000E+00  0.00000000E+00
  0.00000000E+00  0.00000000E+00  0.00000000E+00
  0.00000000E+00  0.00000000E+00  0.00000000E+00
  0.00000000E+00  0.00000000E+00  0.00000000E+00
  0.00000000E+00  0.00000000E+00  0.00000000E+00
  0.00000000E+00  0.00000000E+00  0.00000000E+00
  0.00000000E+00  0.00000000E+00  0.00000000E+00
  0.00000000E+00  0.00000000E+00  0.00000000E+00
  0.00000000E+00  0.00000000E+00  0.00000000E+00
  0.00000000E+00  0.00000000E+00  0.00000000E+00
  0.00000000E+00  0.00000000E+00  0.00000000E+00
  0.00000000E+00  0.00000000E+00  0.00000000E+00
  0.00000000E+00  0.00000000E+00  0.00000000E+00
  0.00000000E+00  0.00000000E+00  0.00000000E+00
  0.00000000E+00  0.00000000E+00  0.00000000E+00
  0.00000000E+00  0.00000000E+00  0.00000000E+00
  0.00000000E+00  0.00000000E+00  0.00000000E+00
  0.00000000E+00  0.00000000E+00  0.00000000E+00
  0.00000000E+00  0.00000000E+00  0.00000000E+00
  0.00000000E+00  0.00000000E+00  0.00000000E+00
  0.00000000E+00  0.00000000E+00  0.00000000E+00
  0.00000000E+00  0.00000000E+00  0.00000000E+00
  0.00000000E+00  0.00000000E+00  0.00000000E+00
  0.00000000E+00  0.00000000E+00  0.00000000E+00
  0.00000000E+00  0.00000000E+00  0.00000000E+00
  0.00000000E+00  0.00000000E+00  0.00000000E+00
  0.00000000E+00  0.00000000E+00  0.00000000E+00
  0.00000000E+00  0.00000000E+00  0.00000000E+00
  0.00000000E+00  0.00000000E+00  0.00000000E+00
  0.00000000E+00  0.00000000E+00  0.00000000E+00
  0.00000000E+00  0.00000000E+00  0.00000000E+00
  0.00000000E+00  0.00000000E+00  0.00000000E+00
  0.00000000E+00  0.00000000E+00  0.00000000E+00
  0.00000000E+00  0.00000000E+00  0.00000000E+00
  0.00000000E+00  0.00000000E+00  0.00000000E+00
  0.00000000E+00  0.00000000E+00  0.00000000E+00
  0.00000000E+00  0.00000000E+00  0.00000000E+00
  0.00000000E+00  0.00000000E+00  0.00000000E+00
  0.00000000E+00  0.00000000E+00  0.00000000E+00
  0.00000000E+00  0.00000000E+00  0.00000000E+00
  0.00000000E+00  0.00000000E+00  0.00000000E+00
  0.00000000E+00  0.00000000E+00  0.00000000E+00
  0.00000000E+00  0.00000000E+00  0.00000000E+00
  0.00000000E+00  0.00000000E+00  0.00000000E+00
  0.00000000E+00  0.00000000E+00  0.00000000E+00
  0.00000000E+00  0.00000000E+00  0.00000000E+00
  0.00000000E+00  0.00000000E+00  0.00000000E+00
  0.00000000E+00  0.00000000E+00  0.00000000E+00
  0.00000000E+00  0.00000000E+00  0.00000000E+00
  0.00000000E+00  0.00000000E+00  0.00000000E+00
  0.00000000E+00  0.00000000E+00  0.00000000E+00
  0.00000000E+00  0.00000000E+00  0.00000000E+00
  0.00000000E+00  0.00000000E+00  0.00000000E+00
  0.00000000E+00  0.00000000E+00  0.00000000E+00
