# Supplementary material for: Gold-in-copper at low *CO coverage enables efficient electromethanation of CO2
Source: Nat Commun. 2021 Jun 7;12:3387. doi: 10.1038/s41467-021-23699-4 (PMC8184940; doi:10.1038/s41467-021-23699-4)
Supplement: Supplementary file 2 — Source Data [file 41467_2021_23699_MOESM2_ESM.zip › Source data_Figure 1/Au1Cu35_4_9_H_H]

 Au Cu H O                              
   1.00000000000000     
     7.7023400000000004    0.0000000000000000    0.0000000000000000
    -3.8511700000000002    6.6704221085850000    0.0000000000000000
     0.0000000000000000    0.0000000000000000   21.2889400000000002
   Au   Cu   H    O 
     1    35    17     6
Selective dynamics
Direct
  0.7379844154419752  0.7378419953832420  0.3014807885569546   T   T   T
  0.0740699999999990  0.0703699999999969  0.0000000000000000   F   F   F
  0.0740699999999990  0.4037000000000006  0.0000000000000000   F   F   F
  0.0740699999999990  0.7370400000000004  0.0000000000000000   F   F   F
  0.1851800000000026  0.2925899999999970  0.0984699999999989   F   F   F
  0.1851800000000026  0.6259299999999968  0.0984699999999989   F   F   F
  0.1851800000000026  0.9592600000000004  0.0984699999999989   F   F   F
  0.4074099999999987  0.0703699999999969  0.0000000000000000   F   F   F
  0.4074099999999987  0.4037000000000006  0.0000000000000000   F   F   F
  0.4074099999999987  0.7370400000000004  0.0000000000000000   F   F   F
  0.5185200000000023  0.2925899999999970  0.0984699999999989   F   F   F
  0.5185200000000023  0.6259299999999968  0.0984699999999989   F   F   F
  0.5185200000000023  0.9592600000000004  0.0984699999999989   F   F   F
  0.7407400000000024  0.0703699999999969  0.0000000000000000   F   F   F
  0.7407400000000024  0.4037000000000006  0.0000000000000000   F   F   F
  0.7407400000000024  0.7370400000000004  0.0000000000000000   F   F   F
  0.8518499999999989  0.2925899999999970  0.0984699999999989   F   F   F
  0.8518499999999989  0.6259299999999968  0.0984699999999989   F   F   F
  0.8518499999999989  0.9592600000000004  0.0984699999999989   F   F   F
  0.0778639072452038  0.7344081319354409  0.2914393539093216   T   T   T
  0.0753266528366697  0.0714173241551296  0.2912148638329881   T   T   T
  0.0681846215423499  0.3973514466850069  0.2948019075552322   T   T   T
  0.2935488941828950  0.5114313247697914  0.1946821757766610   T   T   T
  0.2939213695459015  0.1820345297997010  0.1947927221326857   T   T   T
  0.2942033748381211  0.8470430431096747  0.1954943853237629   T   T   T
  0.4024293578202730  0.0654402719239731  0.2923493862327718   T   T   T
  0.3962869203993140  0.3938064285668991  0.2955565912617333   T   T   T
  0.3981011924503823  0.7342658572805217  0.2930410146501434   T   T   T
  0.6293393718232161  0.1822156066267460  0.1945018710397404   T   T   T
  0.6268099007207569  0.8469592916386964  0.1949934112345055   T   T   T
  0.6253694003217495  0.5115657214731837  0.1937734827674972   T   T   T
  0.7356748403436991  0.0715302781829780  0.2913942810019581   T   T   T
  0.7333694030781656  0.3934653197443427  0.2959446747355862   T   T   T
  0.9634767470717372  0.8480308639753994  0.1930506141363226   T   T   T
  0.9584668337071997  0.5104460184522290  0.1959738231934391   T   T   T
  0.9611716724539094  0.1801789259447046  0.1935126482584311   T   T   T
  0.5056322636428289  0.2757021793567683  0.3375035288501527   T   T   T
  0.8745611294009754  0.6136773238229937  0.3396980900561581   T   T   T
  0.2859233311508933  0.5158185798253593  0.3363025641260458   T   T   T
  0.9512479866792337  0.1713294093491718  0.3348679329071609   T   T   T
  0.1735991461809728  0.9214682350492395  0.3907173832713641   T   T   T
  0.1791477746872967  0.0611951627021426  0.4488504768804524   T   T   T
  0.3686610767885322  0.9358197862346540  0.4567931141762641   T   T   T
  0.2916020082094994  0.3771174356087521  0.4589429338761185   T   T   T
  0.5071593270600834  0.8139967900242933  0.4609042918768173   T   T   T
  0.5299288010796819  0.6308531294663520  0.3976299856042898   T   T   T
  0.6263543471172982  0.0703669763930603  0.4598180051777512   T   T   T
  0.6392348622083106  0.6256527034042134  0.4598479668151227   T   T   T
  0.8704250136464641  0.6264847673905958  0.5284482941578946   T   T   T
  0.8292259286368404  0.2660363713908476  0.3961066798244775   T   T   T
  0.8294147945056057  0.3890012625525117  0.4561536485816340   T   T   T
  0.9735022104787239  0.7328336969914306  0.4644292866629560   T   T   T
  0.0546884055792210  0.2536913953650466  0.4601337697297231   T   T   T
  0.1794757853391149  0.9299304876904344  0.4376343317979518   T   T   T
  0.1756539553846006  0.2477843674911354  0.4720615524462665   T   T   T
  0.4986978448387774  0.9399169416297254  0.4740244205205502   T   T   T
  0.5169289069048325  0.6265539259363888  0.4444189487455797   T   T   T
  0.8500350872022377  0.6139379998640653  0.4831453943308677   T   T   T
  0.8213365002698348  0.2606444157086070  0.4428449915124862   T   T   T
 
  0.00000000E+00  0.00000000E+00  0.00000000E+00
  0.00000000E+00  0.00000000E+00  0.00000000E+00
  0.00000000E+00  0.00000000E+00  0.00000000E+00
  0.00000000E+00  0.00000000E+00  0.00000000E+00
  0.00000000E+00  0.00000000E+00  0.00000000E+00
  0.00000000E+00  0.00000000E+00  0.00000000E+00
  0.00000000E+00  0.00000000E+00  0.00000000E+00
  0.00000000E+00  0.00000000E+00  0.00000000E+00
  0.00000000E+00  0.00000000E+00  0.00000000E+00
  0.00000000E+00  0.00000000E+00  0.00000000E+00
  0.00000000E+00  0.00000000E+00  0.00000000E+00
  0.00000000E+00  0.00000000E+00  0.00000000E+00
  0.00000000E+00  0.00000000E+00  0.00000000E+00
  0.00000000E+00  0.00000000E+00  0.00000000E+00
  0.00000000E+00  0.00000000E+00  0.00000000E+00
  0.00000000E+00  0.00000000E+00  0.00000000E+00
  0.00000000E+00  0.00000000E+00  0.00000000E+00
  0.00000000E+00  0.00000000E+00  0.00000000E+00
  0.00000000E+00  0.00000000E+00  0.00000000E+00
  0.00000000E+00  0.00000000E+00  0.00000000E+00
  0.00000000E+00  0.00000000E+00  0.00000000E+00
  0.00000000E+00  0.00000000E+00  0.00000000E+00
  0.00000000E+00  0.00000000E+00  0.00000000E+00
  0.00000000E+00  0.00000000E+00  0.00000000E+00
  0.00000000E+00  0.00000000E+00  0.00000000E+00
  0.00000000E+00  0.00000000E+00  0.00000000E+00
  0.00000000E+00  0.00000000E+00  0.00000000E+00
  0.00000000E+00  0.00000000E+00  0.00000000E+00
  0.00000000E+00  0.00000000E+00  0.00000000E+00
  0.00000000E+00  0.00000000E+00  0.00000000E+00
  0.00000000E+00  0.00000000E+00  0.00000000E+00
  0.00000000E+00  0.00000000E+00  0.00000000E+00
  0.00000000E+00  0.00000000E+00  0.00000000E+00
  0.00000000E+00  0.00000000E+00  0.00000000E+00
  0.00000000E+00  0.00000000E+00  0.00000000E+00
  0.00000000E+00  0.00000000E+00  0.00000000E+00
  0.00000000E+00  0.00000000E+00  0.00000000E+00
  0.00000000E+00  0.00000000E+00  0.00000000E+00
  0.00000000E+00  0.00000000E+00  0.00000000E+00
  0.00000000E+00  0.00000000E+00  0.00000000E+00
  0.00000000E+00  0.00000000E+00  0.00000000E+00
  0.00000000E+00  0.00000000E+00  0.00000000E+00
  0.00000000E+00  0.00000000E+00  0.00000000E+00
  0.00000000E+00  0.00000000E+00  0.00000000E+00
  0.00000000E+00  0.00000000E+00  0.00000000E+00
  0.00000000E+00  0.00000000E+00  0.00000000E+00
  0.00000000E+00  0.00000000E+00  0.00000000E+00
  0.00000000E+00  0.00000000E+00  0.00000000E+00
  0.00000000E+00  0.00000000E+00  0.00000000E+00
  0.00000000E+00  0.00000000E+00  0.00000000E+00
  0.00000000E+00  0.00000000E+00  0.00000000E+00
  0.00000000E+00  0.00000000E+00  0.00000000E+00
  0.00000000E+00  0.00000000E+00  0.00000000E+00
  0.00000000E+00  0.00000000E+00  0.00000000E+00
  0.00000000E+00  0.00000000E+00  0.00000000E+00
  0.00000000E+00  0.00000000E+00  0.00000000E+00
  0.00000000E+00  0.00000000E+00  0.00000000E+00
  0.00000000E+00  0.00000000E+00  0.00000000E+00
  0.00000000E+00  0.00000000E+00  0.00000000E+00
