# Supplementary material for: Gold-in-copper at low *CO coverage enables efficient electromethanation of CO2
Source: Nat Commun. 2021 Jun 7;12:3387. doi: 10.1038/s41467-021-23699-4 (PMC8184940; doi:10.1038/s41467-021-23699-4)
Supplement: Supplementary file 2 — Source Data [file 41467_2021_23699_MOESM2_ESM.zip › Source data_Figure 1/Au1Cu35_4_9_OCCOH]

 Au C Cu H O                            
   1.00000000000000     
     7.7023400000000004    0.0000000000000000    0.0000000000000000
    -3.8511700000000002    6.6704221085850000    0.0000000000000000
     0.0000000000000000    0.0000000000000000   21.2889400000000002
   Au   C    Cu   H    O 
     1     4    35    14    10
Selective dynamics
Direct
  0.7375924171068058  0.7218445234689125  0.2954622714139192   T   T   T
  0.2841858991633990  0.1610074083594197  0.3664856903335315   T   T   T
  0.1898630911921754  0.9516704373107295  0.3625271677047971   T   T   T
  0.5884739857877890  0.8756492343847321  0.3646073049135533   T   T   T
  0.9029367591304723  0.3714791561331435  0.3621541130697545   T   T   T
  0.4035237069756725  0.7304296177429531  0.2930296982164509   T   T   T
  0.0740699999999990  0.0703699999999969  0.0000000000000000   F   F   F
  0.0740699999999990  0.4037000000000006  0.0000000000000000   F   F   F
  0.0740699999999990  0.7370400000000004  0.0000000000000000   F   F   F
  0.1851800000000026  0.2925899999999970  0.0984699999999989   F   F   F
  0.1851800000000026  0.6259299999999968  0.0984699999999989   F   F   F
  0.1851800000000026  0.9592600000000004  0.0984699999999989   F   F   F
  0.4074099999999987  0.0703699999999969  0.0000000000000000   F   F   F
  0.4074099999999987  0.4037000000000006  0.0000000000000000   F   F   F
  0.4074099999999987  0.7370400000000004  0.0000000000000000   F   F   F
  0.5185200000000023  0.2925899999999970  0.0984699999999989   F   F   F
  0.5185200000000023  0.6259299999999968  0.0984699999999989   F   F   F
  0.5185200000000023  0.9592600000000004  0.0984699999999989   F   F   F
  0.7407400000000024  0.0703699999999969  0.0000000000000000   F   F   F
  0.7407400000000024  0.4037000000000006  0.0000000000000000   F   F   F
  0.7407400000000024  0.7370400000000004  0.0000000000000000   F   F   F
  0.8518499999999989  0.2925899999999970  0.0984699999999989   F   F   F
  0.8518499999999989  0.6259299999999968  0.0984699999999989   F   F   F
  0.8518499999999989  0.9592600000000004  0.0984699999999989   F   F   F
  0.0911765765276143  0.7542692451835907  0.2903053230726950   T   T   T
  0.0665701047496675  0.0766792861851690  0.2949003034819277   T   T   T
  0.0776693843500028  0.4095439818201284  0.2916662507694629   T   T   T
  0.2991142021195843  0.5145258278197659  0.1966208625123418   T   T   T
  0.2955612431109767  0.1784103760838726  0.1946778673954974   T   T   T
  0.3019305555113231  0.8488466812473175  0.1941876283737750   T   T   T
  0.4211852463281932  0.0715401943167738  0.2926514140250316   T   T   T
  0.3947472218210508  0.3820157552890170  0.2963942320282542   T   T   T
  0.6305773197891055  0.1795627776674313  0.1951671440356469   T   T   T
  0.6327459999999974  0.8519530000000017  0.1919249999999977   F   F   F
  0.6270653062982338  0.5071374347986249  0.1940522676493832   T   T   T
  0.7408006163314488  0.0715672688396595  0.2947335625749032   T   T   T
  0.7464035459660510  0.3964750263911018  0.2923835812102062   T   T   T
  0.9672045454187835  0.8520625126626782  0.1931833132938796   T   T   T
  0.9661337223934739  0.5200047510737345  0.1938863950547317   T   T   T
  0.9634096962410614  0.1803337175884260  0.1959844011295416   T   T   T
  0.9715142688350331  0.8342089994955825  0.4826223854341599   T   T   T
  0.9157611562575303  0.9522930237952030  0.5325453073088194   T   T   T
  0.1529946061953542  0.8242397128634876  0.5512542103250747   T   T   T
  0.0318101999430779  0.2758813201882741  0.5302698874471161   T   T   T
  0.2822479674179501  0.7228393326952964  0.5325722408693422   T   T   T
  0.2877765162687742  0.4372262224974253  0.4680126326793568   T   T   T
  0.4180484502356386  0.0324784978049663  0.5207948648367458   T   T   T
  0.3840429284841673  0.4966647937078920  0.5341816921967557   T   T   T
  0.6212089503200136  0.5025694014438122  0.6105878866654233   T   T   T
  0.4271744039350768  0.2044263687230584  0.4596415006797289   T   T   T
  0.5537749553810745  0.2857018928108132  0.5292199911808816   T   T   T
  0.7306325599421342  0.6274913946156918  0.5489240866626063   T   T   T
  0.8033661499692941  0.1560427288332125  0.5120403469923340   T   T   T
  0.1019710367978194  0.7082235860769174  0.4121059092888058   T   T   T
  0.1426159347395248  0.8483221575887090  0.4200797349802737   T   T   T
  0.3455493850071630  0.2674645992214711  0.4188015519714069   T   T   T
  0.5947214871051882  0.8735225239541307  0.4199797409034641   T   T   T
  0.9009168588962554  0.3757205828597792  0.4179598035669246   T   T   T
  0.9265346841297877  0.8266602743953936  0.5265008979585373   T   T   T
  0.9022263398635036  0.1531489005929978  0.5401336495121005   T   T   T
  0.2893206980082538  0.8412792369343425  0.5535373512220766   T   T   T
  0.2704857187352227  0.4863834074171112  0.5091909003686625   T   T   T
  0.6063917695561857  0.5018143614286227  0.5652156840144029   T   T   T
  0.5107106120903626  0.1718858251035795  0.4986604467845556   T   T   T
 
  0.00000000E+00  0.00000000E+00  0.00000000E+00
  0.00000000E+00  0.00000000E+00  0.00000000E+00
  0.00000000E+00  0.00000000E+00  0.00000000E+00
  0.00000000E+00  0.00000000E+00  0.00000000E+00
  0.00000000E+00  0.00000000E+00  0.00000000E+00
  0.00000000E+00  0.00000000E+00  0.00000000E+00
  0.00000000E+00  0.00000000E+00  0.00000000E+00
  0.00000000E+00  0.00000000E+00  0.00000000E+00
  0.00000000E+00  0.00000000E+00  0.00000000E+00
  0.00000000E+00  0.00000000E+00  0.00000000E+00
  0.00000000E+00  0.00000000E+00  0.00000000E+00
  0.00000000E+00  0.00000000E+00  0.00000000E+00
  0.00000000E+00  0.00000000E+00  0.00000000E+00
  0.00000000E+00  0.00000000E+00  0.00000000E+00
  0.00000000E+00  0.00000000E+00  0.00000000E+00
  0.00000000E+00  0.00000000E+00  0.00000000E+00
  0.00000000E+00  0.00000000E+00  0.00000000E+00
  0.00000000E+00  0.00000000E+00  0.00000000E+00
  0.00000000E+00  0.00000000E+00  0.00000000E+00
  0.00000000E+00  0.00000000E+00  0.00000000E+00
  0.00000000E+00  0.00000000E+00  0.00000000E+00
  0.00000000E+00  0.00000000E+00  0.00000000E+00
  0.00000000E+00  0.00000000E+00  0.00000000E+00
  0.00000000E+00  0.00000000E+00  0.00000000E+00
  0.00000000E+00  0.00000000E+00  0.00000000E+00
  0.00000000E+00  0.00000000E+00  0.00000000E+00
  0.00000000E+00  0.00000000E+00  0.00000000E+00
  0.00000000E+00  0.00000000E+00  0.00000000E+00
  0.00000000E+00  0.00000000E+00  0.00000000E+00
  0.00000000E+00  0.00000000E+00  0.00000000E+00
  0.00000000E+00  0.00000000E+00  0.00000000E+00
  0.00000000E+00  0.00000000E+00  0.00000000E+00
  0.00000000E+00  0.00000000E+00  0.00000000E+00
  0.00000000E+00  0.00000000E+00  0.00000000E+00
  0.00000000E+00  0.00000000E+00  0.00000000E+00
  0.00000000E+00  0.00000000E+00  0.00000000E+00
  0.00000000E+00  0.00000000E+00  0.00000000E+00
  0.00000000E+00  0.00000000E+00  0.00000000E+00
  0.00000000E+00  0.00000000E+00  0.00000000E+00
  0.00000000E+00  0.00000000E+00  0.00000000E+00
  0.00000000E+00  0.00000000E+00  0.00000000E+00
  0.00000000E+00  0.00000000E+00  0.00000000E+00
  0.00000000E+00  0.00000000E+00  0.00000000E+00
  0.00000000E+00  0.00000000E+00  0.00000000E+00
  0.00000000E+00  0.00000000E+00  0.00000000E+00
  0.00000000E+00  0.00000000E+00  0.00000000E+00
  0.00000000E+00  0.00000000E+00  0.00000000E+00
  0.00000000E+00  0.00000000E+00  0.00000000E+00
  0.00000000E+00  0.00000000E+00  0.00000000E+00
  0.00000000E+00  0.00000000E+00  0.00000000E+00
  0.00000000E+00  0.00000000E+00  0.00000000E+00
  0.00000000E+00  0.00000000E+00  0.00000000E+00
  0.00000000E+00  0.00000000E+00  0.00000000E+00
  0.00000000E+00  0.00000000E+00  0.00000000E+00
  0.00000000E+00  0.00000000E+00  0.00000000E+00
  0.00000000E+00  0.00000000E+00  0.00000000E+00
  0.00000000E+00  0.00000000E+00  0.00000000E+00
  0.00000000E+00  0.00000000E+00  0.00000000E+00
  0.00000000E+00  0.00000000E+00  0.00000000E+00
  0.00000000E+00  0.00000000E+00  0.00000000E+00
  0.00000000E+00  0.00000000E+00  0.00000000E+00
  0.00000000E+00  0.00000000E+00  0.00000000E+00
  0.00000000E+00  0.00000000E+00  0.00000000E+00
  0.00000000E+00  0.00000000E+00  0.00000000E+00
