# Supplementary material for: Gold-in-copper at low *CO coverage enables efficient electromethanation of CO2
Source: Nat Commun. 2021 Jun 7;12:3387. doi: 10.1038/s41467-021-23699-4 (PMC8184940; doi:10.1038/s41467-021-23699-4)
Supplement: Supplementary file 2 — Source Data [file 41467_2021_23699_MOESM2_ESM.zip › Source data_Figure 1/Au2Cu34_2_9_CHO]

 Au C Cu H O                            
   1.00000000000000     
     7.7023400000000004    0.0000000000000000    0.0000000000000000
    -3.8511700000000002    6.6704221085850000    0.0000000000000000
     0.0000000000000000    0.0000000000000000   21.2889400000000002
   Au   C    Cu   H    O 
     2     2    34    14     8
Selective dynamics
Direct
  0.7491311554898520  0.7384645367560394  0.2995093352032503   T   T   T
  0.4027987446223237  0.7372537931445943  0.2976890397342171   T   T   T
  0.2642866582609956  0.1825465037794688  0.3698759054836747   T   T   T
  0.9643016148974057  0.4902704579739806  0.3599923556526090   T   T   T
  0.0740699999999990  0.0703699999999969  0.0000000000000000   F   F   F
  0.0740699999999990  0.4037000000000006  0.0000000000000000   F   F   F
  0.0740699999999990  0.7370400000000004  0.0000000000000000   F   F   F
  0.1851800000000026  0.2925899999999970  0.0984699999999989   F   F   F
  0.1851800000000026  0.6259299999999968  0.0984699999999989   F   F   F
  0.1851800000000026  0.9592600000000004  0.0984699999999989   F   F   F
  0.4074099999999987  0.0703699999999969  0.0000000000000000   F   F   F
  0.4074099999999987  0.4037000000000006  0.0000000000000000   F   F   F
  0.4074099999999987  0.7370400000000004  0.0000000000000000   F   F   F
  0.5185200000000023  0.2925899999999970  0.0984699999999989   F   F   F
  0.5185200000000023  0.6259299999999968  0.0984699999999989   F   F   F
  0.5185200000000023  0.9592600000000004  0.0984699999999989   F   F   F
  0.7407400000000024  0.0703699999999969  0.0000000000000000   F   F   F
  0.7407400000000024  0.4037000000000006  0.0000000000000000   F   F   F
  0.7407400000000024  0.7370400000000004  0.0000000000000000   F   F   F
  0.8518499999999989  0.2925899999999970  0.0984699999999989   F   F   F
  0.8518499999999989  0.6259299999999968  0.0984699999999989   F   F   F
  0.8518499999999989  0.9592600000000004  0.0984699999999989   F   F   F
  0.0728317699079125  0.7323796498207399  0.2944595878989486   T   T   T
  0.0788150947186172  0.0790137461409168  0.2936977185250446   T   T   T
  0.0678025685223857  0.3958114517293553  0.2898701524811870   T   T   T
  0.2963896423136770  0.5103488035419216  0.1945259402154728   T   T   T
  0.2962295247030681  0.1812108888818376  0.1940862804827637   T   T   T
  0.2937871267425557  0.8508475381846149  0.1943513145538103   T   T   T
  0.4142168533952287  0.0766757034391728  0.2914322118384911   T   T   T
  0.4038192022752619  0.3885512847113084  0.2968964737452773   T   T   T
  0.6311763433740399  0.1833951000158623  0.1954889033237239   T   T   T
  0.6312909999999974  0.8498760000000019  0.1920989999999989   F   F   F
  0.6272606082746911  0.5109517589629587  0.1958005694095777   T   T   T
  0.7436830470473513  0.0758806548682504  0.2919273881952387   T   T   T
  0.7405001284997899  0.3946520217303973  0.2971457485569830   T   T   T
  0.9673562253181703  0.8504076212679125  0.1948409368728105   T   T   T
  0.9618694545020987  0.5155407484423151  0.1930872897318453   T   T   T
  0.9618722289682851  0.1797264470516151  0.1946879938296027   T   T   T
  0.2852544281989556  0.0502612922591314  0.3814694880297070   T   T   T
  0.9006552102102386  0.7891150807374981  0.4095682116418649   T   T   T
  0.9128498168153818  0.9274435804871657  0.4686187376467592   T   T   T
  0.1393360646584983  0.8271170382909677  0.4750770762317448   T   T   T
  0.0297521708552540  0.2118620111009132  0.4684725195360873   T   T   T
  0.3146418577508638  0.7382589576713452  0.4799252459540858   T   T   T
  0.3352379203233170  0.5147386868621958  0.4353592353490873   T   T   T
  0.3890975706719521  0.9835588861293924  0.4793205803450262   T   T   T
  0.4804898616849076  0.5978143394780739  0.4926476860389799   T   T   T
  0.6866976151029007  0.5059757750674219  0.5592550109220152   T   T   T
  0.6002894743987423  0.1830476621376881  0.4128892945034099   T   T   T
  0.6113782388055810  0.2940989255319280  0.4776948168245281   T   T   T
  0.7647509436075239  0.6182862684600868  0.4934035447220345   T   T   T
  0.7987851888390397  0.1316993395377025  0.4787779565532176   T   T   T
  0.2544055694670961  0.2731739475170652  0.4181453690341757   T   T   T
 -0.0142673293829050  0.4896875597784229  0.4155753142751457   T   T   T
  0.9294018362480205  0.8069294184318170  0.4551952235479206   T   T   T
  0.9116369148855230  0.1125847865529893  0.4919017724918044   T   T   T
  0.2709739684084424  0.8485213615128427  0.4936997526999540   T   T   T
  0.4084942840947106  0.6364017051644062  0.4622842333555249   T   T   T
  0.6466852019603000  0.5021586120044709  0.5157056311294427   T   T   T
  0.5917996432142630  0.1656002597488282  0.4588688000722514   T   T   T
 
  0.00000000E+00  0.00000000E+00  0.00000000E+00
  0.00000000E+00  0.00000000E+00  0.00000000E+00
  0.00000000E+00  0.00000000E+00  0.00000000E+00
  0.00000000E+00  0.00000000E+00  0.00000000E+00
  0.00000000E+00  0.00000000E+00  0.00000000E+00
  0.00000000E+00  0.00000000E+00  0.00000000E+00
  0.00000000E+00  0.00000000E+00  0.00000000E+00
  0.00000000E+00  0.00000000E+00  0.00000000E+00
  0.00000000E+00  0.00000000E+00  0.00000000E+00
  0.00000000E+00  0.00000000E+00  0.00000000E+00
  0.00000000E+00  0.00000000E+00  0.00000000E+00
  0.00000000E+00  0.00000000E+00  0.00000000E+00
  0.00000000E+00  0.00000000E+00  0.00000000E+00
  0.00000000E+00  0.00000000E+00  0.00000000E+00
  0.00000000E+00  0.00000000E+00  0.00000000E+00
  0.00000000E+00  0.00000000E+00  0.00000000E+00
  0.00000000E+00  0.00000000E+00  0.00000000E+00
  0.00000000E+00  0.00000000E+00  0.00000000E+00
  0.00000000E+00  0.00000000E+00  0.00000000E+00
  0.00000000E+00  0.00000000E+00  0.00000000E+00
  0.00000000E+00  0.00000000E+00  0.00000000E+00
  0.00000000E+00  0.00000000E+00  0.00000000E+00
  0.00000000E+00  0.00000000E+00  0.00000000E+00
  0.00000000E+00  0.00000000E+00  0.00000000E+00
  0.00000000E+00  0.00000000E+00  0.00000000E+00
  0.00000000E+00  0.00000000E+00  0.00000000E+00
  0.00000000E+00  0.00000000E+00  0.00000000E+00
  0.00000000E+00  0.00000000E+00  0.00000000E+00
  0.00000000E+00  0.00000000E+00  0.00000000E+00
  0.00000000E+00  0.00000000E+00  0.00000000E+00
  0.00000000E+00  0.00000000E+00  0.00000000E+00
  0.00000000E+00  0.00000000E+00  0.00000000E+00
  0.00000000E+00  0.00000000E+00  0.00000000E+00
  0.00000000E+00  0.00000000E+00  0.00000000E+00
  0.00000000E+00  0.00000000E+00  0.00000000E+00
  0.00000000E+00  0.00000000E+00  0.00000000E+00
  0.00000000E+00  0.00000000E+00  0.00000000E+00
  0.00000000E+00  0.00000000E+00  0.00000000E+00
  0.00000000E+00  0.00000000E+00  0.00000000E+00
  0.00000000E+00  0.00000000E+00  0.00000000E+00
  0.00000000E+00  0.00000000E+00  0.00000000E+00
  0.00000000E+00  0.00000000E+00  0.00000000E+00
  0.00000000E+00  0.00000000E+00  0.00000000E+00
  0.00000000E+00  0.00000000E+00  0.00000000E+00
  0.00000000E+00  0.00000000E+00  0.00000000E+00
  0.00000000E+00  0.00000000E+00  0.00000000E+00
  0.00000000E+00  0.00000000E+00  0.00000000E+00
  0.00000000E+00  0.00000000E+00  0.00000000E+00
  0.00000000E+00  0.00000000E+00  0.00000000E+00
  0.00000000E+00  0.00000000E+00  0.00000000E+00
  0.00000000E+00  0.00000000E+00  0.00000000E+00
  0.00000000E+00  0.00000000E+00  0.00000000E+00
  0.00000000E+00  0.00000000E+00  0.00000000E+00
  0.00000000E+00  0.00000000E+00  0.00000000E+00
  0.00000000E+00  0.00000000E+00  0.00000000E+00
  0.00000000E+00  0.00000000E+00  0.00000000E+00
  0.00000000E+00  0.00000000E+00  0.00000000E+00
  0.00000000E+00  0.00000000E+00  0.00000000E+00
  0.00000000E+00  0.00000000E+00  0.00000000E+00
  0.00000000E+00  0.00000000E+00  0.00000000E+00
