# Supplementary material for: Gold-in-copper at low *CO coverage enables efficient electromethanation of CO2
Source: Nat Commun. 2021 Jun 7;12:3387. doi: 10.1038/s41467-021-23699-4 (PMC8184940; doi:10.1038/s41467-021-23699-4)
Supplement: Supplementary file 2 — Source Data [file 41467_2021_23699_MOESM2_ESM.zip › Source data_Figure 1/Au2Cu34_2_9_CO]

 Au C Cu H O                            
   1.00000000000000     
     7.7023400000000004    0.0000000000000000    0.0000000000000000
    -3.8511700000000002    6.6704221085850000    0.0000000000000000
     0.0000000000000000    0.0000000000000000   21.2889400000000002
   Au   C    Cu   H    O 
     2     2    34    13     8
Selective dynamics
Direct
  0.7514358856044642  0.7408542662194950  0.3013656745997521   T   T   T
  0.4058252637172425  0.7413285652829722  0.3003415876259252   T   T   T
  0.2985691233456323  0.1834381949335879  0.3592041874179234   T   T   T
  0.9589371577127249  0.4971554067016675  0.3588140260670775   T   T   T
  0.0740699999999990  0.0703699999999969  0.0000000000000000   F   F   F
  0.0740699999999990  0.4037000000000006  0.0000000000000000   F   F   F
  0.0740699999999990  0.7370400000000004  0.0000000000000000   F   F   F
  0.1851800000000026  0.2925899999999970  0.0984699999999989   F   F   F
  0.1851800000000026  0.6259299999999968  0.0984699999999989   F   F   F
  0.1851800000000026  0.9592600000000004  0.0984699999999989   F   F   F
  0.4074099999999987  0.0703699999999969  0.0000000000000000   F   F   F
  0.4074099999999987  0.4037000000000006  0.0000000000000000   F   F   F
  0.4074099999999987  0.7370400000000004  0.0000000000000000   F   F   F
  0.5185200000000023  0.2925899999999970  0.0984699999999989   F   F   F
  0.5185200000000023  0.6259299999999968  0.0984699999999989   F   F   F
  0.5185200000000023  0.9592600000000004  0.0984699999999989   F   F   F
  0.7407400000000024  0.0703699999999969  0.0000000000000000   F   F   F
  0.7407400000000024  0.4037000000000006  0.0000000000000000   F   F   F
  0.7407400000000024  0.7370400000000004  0.0000000000000000   F   F   F
  0.8518499999999989  0.2925899999999970  0.0984699999999989   F   F   F
  0.8518499999999989  0.6259299999999968  0.0984699999999989   F   F   F
  0.8518499999999989  0.9592600000000004  0.0984699999999989   F   F   F
  0.0755190970062332  0.7354708731526107  0.2947214519216796   T   T   T
  0.0811674857118957  0.0770272480560980  0.2944005920607857   T   T   T
  0.0710228809843402  0.3968108002903699  0.2928705011746888   T   T   T
  0.2968424587184952  0.5123017353706634  0.1948702428253598   T   T   T
  0.2974644229608647  0.1820663722449054  0.1931235451369388   T   T   T
  0.2952748493022779  0.8508417763075092  0.1948937867634472   T   T   T
  0.4125887225127223  0.0780876831656035  0.2948697744228759   T   T   T
  0.4074103704258626  0.3994623353590329  0.2937616766140951   T   T   T
  0.6294505061537222  0.1811197950790618  0.1958908315513001   T   T   T
  0.6315476400794509  0.8500338182240549  0.1921840212105540   T   T   T
  0.6288404523018779  0.5120872694777991  0.1953295560848758   T   T   T
  0.7462713491081386  0.0771365566971588  0.2920745824376643   T   T   T
  0.7425628714737488  0.3961821606187724  0.2939360558563248   T   T   T
  0.9675600976943997  0.8501611495999986  0.1949216924322571   T   T   T
  0.9642219818445970  0.5157824750019613  0.1931510848477602   T   T   T
  0.9644094109431075  0.1806496245303650  0.1957933841617265   T   T   T
  0.9373734258186637  0.8301721200250037  0.4116732560798423   T   T   T
  0.9656776978240180  0.9705771343639366  0.4713309952068159   T   T   T
  0.1544030586122609  0.8382811742005594  0.4737274368090947   T   T   T
  0.0906806325548229  0.2879061679956552  0.4767961527914061   T   T   T
  0.2977950941180295  0.7197092314185066  0.4759250665326910   T   T   T
  0.3509993035249062  0.5648284294187179  0.4092969643393539   T   T   T
  0.4118625476338955  0.9706966358418166  0.4751763181072044   T   T   T
  0.4484087455853601  0.5405604690217407  0.4720457184613048   T   T   T
  0.6454383785351707  0.4993527121006520  0.5442146152225762   T   T   T
  0.6234979969800973  0.1409193065033824  0.4093796775070261   T   T   T
  0.6283785212913265  0.2745001604417415  0.4666812799155478   T   T   T
  0.7645406039235870  0.6270587698747750  0.4846874863172790   T   T   T
  0.8546225671116209  0.1685620169567692  0.4807105770254820   T   T   T
  0.9554096960919470  0.8364300126263217  0.4578572252610928   T   T   T
  0.9762459027303398  0.1657003428072683  0.4940411747242514   T   T   T
  0.2836638423204199  0.8427028113510835  0.4898991092523720   T   T   T
  0.3355287655610395  0.5566146223751396  0.4555796276221407   T   T   T
  0.6393115695963877  0.5004879352499677  0.4985518481231521   T   T   T
  0.6192906069422505  0.1440538699503199  0.4558074994846595   T   T   T
  0.3000745196048547  0.1879378351991426  0.4154123578939148   T   T   T
  0.9643540102155771  0.5005828729347213  0.4150047228337885   T   T   T
 
  0.00000000E+00  0.00000000E+00  0.00000000E+00
  0.00000000E+00  0.00000000E+00  0.00000000E+00
  0.00000000E+00  0.00000000E+00  0.00000000E+00
  0.00000000E+00  0.00000000E+00  0.00000000E+00
  0.00000000E+00  0.00000000E+00  0.00000000E+00
  0.00000000E+00  0.00000000E+00  0.00000000E+00
  0.00000000E+00  0.00000000E+00  0.00000000E+00
  0.00000000E+00  0.00000000E+00  0.00000000E+00
  0.00000000E+00  0.00000000E+00  0.00000000E+00
  0.00000000E+00  0.00000000E+00  0.00000000E+00
  0.00000000E+00  0.00000000E+00  0.00000000E+00
  0.00000000E+00  0.00000000E+00  0.00000000E+00
  0.00000000E+00  0.00000000E+00  0.00000000E+00
  0.00000000E+00  0.00000000E+00  0.00000000E+00
  0.00000000E+00  0.00000000E+00  0.00000000E+00
  0.00000000E+00  0.00000000E+00  0.00000000E+00
  0.00000000E+00  0.00000000E+00  0.00000000E+00
  0.00000000E+00  0.00000000E+00  0.00000000E+00
  0.00000000E+00  0.00000000E+00  0.00000000E+00
  0.00000000E+00  0.00000000E+00  0.00000000E+00
  0.00000000E+00  0.00000000E+00  0.00000000E+00
  0.00000000E+00  0.00000000E+00  0.00000000E+00
  0.00000000E+00  0.00000000E+00  0.00000000E+00
  0.00000000E+00  0.00000000E+00  0.00000000E+00
  0.00000000E+00  0.00000000E+00  0.00000000E+00
  0.00000000E+00  0.00000000E+00  0.00000000E+00
  0.00000000E+00  0.00000000E+00  0.00000000E+00
  0.00000000E+00  0.00000000E+00  0.00000000E+00
  0.00000000E+00  0.00000000E+00  0.00000000E+00
  0.00000000E+00  0.00000000E+00  0.00000000E+00
  0.00000000E+00  0.00000000E+00  0.00000000E+00
  0.00000000E+00  0.00000000E+00  0.00000000E+00
  0.00000000E+00  0.00000000E+00  0.00000000E+00
  0.00000000E+00  0.00000000E+00  0.00000000E+00
  0.00000000E+00  0.00000000E+00  0.00000000E+00
  0.00000000E+00  0.00000000E+00  0.00000000E+00
  0.00000000E+00  0.00000000E+00  0.00000000E+00
  0.00000000E+00  0.00000000E+00  0.00000000E+00
  0.00000000E+00  0.00000000E+00  0.00000000E+00
  0.00000000E+00  0.00000000E+00  0.00000000E+00
  0.00000000E+00  0.00000000E+00  0.00000000E+00
  0.00000000E+00  0.00000000E+00  0.00000000E+00
  0.00000000E+00  0.00000000E+00  0.00000000E+00
  0.00000000E+00  0.00000000E+00  0.00000000E+00
  0.00000000E+00  0.00000000E+00  0.00000000E+00
  0.00000000E+00  0.00000000E+00  0.00000000E+00
  0.00000000E+00  0.00000000E+00  0.00000000E+00
  0.00000000E+00  0.00000000E+00  0.00000000E+00
  0.00000000E+00  0.00000000E+00  0.00000000E+00
  0.00000000E+00  0.00000000E+00  0.00000000E+00
  0.00000000E+00  0.00000000E+00  0.00000000E+00
  0.00000000E+00  0.00000000E+00  0.00000000E+00
  0.00000000E+00  0.00000000E+00  0.00000000E+00
  0.00000000E+00  0.00000000E+00  0.00000000E+00
  0.00000000E+00  0.00000000E+00  0.00000000E+00
  0.00000000E+00  0.00000000E+00  0.00000000E+00
  0.00000000E+00  0.00000000E+00  0.00000000E+00
  0.00000000E+00  0.00000000E+00  0.00000000E+00
  0.00000000E+00  0.00000000E+00  0.00000000E+00
