# Supplementary material for: Gold-in-copper at low *CO coverage enables efficient electromethanation of CO2
Source: Nat Commun. 2021 Jun 7;12:3387. doi: 10.1038/s41467-021-23699-4 (PMC8184940; doi:10.1038/s41467-021-23699-4)
Supplement: Supplementary file 2 — Source Data [file 41467_2021_23699_MOESM2_ESM.zip › Source data_Figure 1/Au2Cu34_2_9_H_CO]

 Au C Cu H O                            
   1.00000000000000     
     7.7023400000000004    0.0000000000000000    0.0000000000000000
    -3.8511700000000002    6.6704221085850000    0.0000000000000000
     0.0000000000000000    0.0000000000000000   21.2889400000000002
   Au   C    Cu   H    O 
     2     1    34    14     7
Selective dynamics
Direct
  0.7477835540258723  0.7381920952273396  0.2994148854892096   T   T   T
  0.4023006338403104  0.7387123401748666  0.2991269326364647   T   T   T
  0.9509635949311463  0.4929877425719782  0.3585572671400601   T   T   T
  0.0740699999999990  0.0703699999999969  0.0000000000000000   F   F   F
  0.0740699999999990  0.4037000000000006  0.0000000000000000   F   F   F
  0.0740699999999990  0.7370400000000004  0.0000000000000000   F   F   F
  0.1851800000000026  0.2925899999999970  0.0984699999999989   F   F   F
  0.1851800000000026  0.6259299999999968  0.0984699999999989   F   F   F
  0.1851800000000026  0.9592600000000004  0.0984699999999989   F   F   F
  0.4074099999999987  0.0703699999999969  0.0000000000000000   F   F   F
  0.4074099999999987  0.4037000000000006  0.0000000000000000   F   F   F
  0.4074099999999987  0.7370400000000004  0.0000000000000000   F   F   F
  0.5185200000000023  0.2925899999999970  0.0984699999999989   F   F   F
  0.5185200000000023  0.6259299999999968  0.0984699999999989   F   F   F
  0.5185200000000023  0.9592600000000004  0.0984699999999989   F   F   F
  0.7407400000000024  0.0703699999999969  0.0000000000000000   F   F   F
  0.7407400000000024  0.4037000000000006  0.0000000000000000   F   F   F
  0.7407400000000024  0.7370400000000004  0.0000000000000000   F   F   F
  0.8518499999999989  0.2925899999999970  0.0984699999999989   F   F   F
  0.8518499999999989  0.6259299999999968  0.0984699999999989   F   F   F
  0.8518499999999989  0.9592600000000004  0.0984699999999989   F   F   F
  0.0724787175497560  0.7333031118796454  0.2952519461680297   T   T   T
  0.0800642812273430  0.0753820742738604  0.2940275518110607   T   T   T
  0.0675989790332358  0.3938463564949655  0.2936623907070917   T   T   T
  0.2950109465761562  0.5105834294146711  0.1950055380197020   T   T   T
  0.2959751027535754  0.1812494320366888  0.1934063514181159   T   T   T
  0.2934721888528726  0.8492972034598726  0.1945096330783219   T   T   T
  0.4053461341734066  0.0748903378737597  0.2933780365491610   T   T   T
  0.4026038092225266  0.3940483929605784  0.2944074853355625   T   T   T
  0.6279272311829515  0.1799083940032972  0.1956369094176904   T   T   T
  0.6312909999999974  0.8498760000000019  0.1920989999999989   F   F   F
  0.6266539008953844  0.5101611793856774  0.1950306707522903   T   T   T
  0.7430013627353518  0.0750791980124620  0.2918130055589224   T   T   T
  0.7364729371644361  0.3925588690310018  0.2935136402471731   T   T   T
  0.9671642444166730  0.8493239367363928  0.1946833181124698   T   T   T
  0.9629410851395064  0.5148202246608744  0.1934859354547886   T   T   T
  0.9635655786024024  0.1802565354328696  0.1958992932848520   T   T   T
  0.2951881594877014  0.1788348974664020  0.3392139181252916   T   T   T
  0.9402866887811524  0.8362415852699238  0.4015765813958605   T   T   T
  0.9598178372769077  0.9744415028439879  0.4610221028779363   T   T   T
  0.1411658635365179  0.8284874464068283  0.4652754223381548   T   T   T
  0.0753540174263716  0.2895629582975059  0.4674273475834403   T   T   T
  0.2794753038423857  0.7063104220039365  0.4670782881991878   T   T   T
  0.3245786896776275  0.5350522639013330  0.4011228496583348   T   T   T
  0.3973284438089861  0.9601223593677194  0.4656844486165498   T   T   T
  0.4334173904243006  0.5256988220917196  0.4631854307756031   T   T   T
  0.6426898485807022  0.5059602758098148  0.5344301564395220   T   T   T
  0.5859062554431864  0.1400867612620219  0.3977983417395277   T   T   T
  0.6035321119112258  0.2737056605669930  0.4571574838769986   T   T   T
  0.7568065041629651  0.6282424971989383  0.4737000998683023   T   T   T
  0.8387733606339302  0.1644986834050552  0.4671551858950335   T   T   T
  0.9505542464063831  0.4942008339527472  0.4148395715528161   T   T   T
  0.9567365180691094  0.8430515373800783  0.4480722818724571   T   T   T
  0.9590296348837920  0.1627267671813205  0.4820667094594313   T   T   T
  0.2701675552189908  0.8297710334738237  0.4812104295939875   T   T   T
  0.3116409740207079  0.5274877681429220  0.4476710841810329   T   T   T
  0.6318547415062457  0.5042187993855202  0.4888479187714576   T   T   T
  0.5846408494103447  0.1405502828581373  0.4445153016481980   T   T   T
 
  0.00000000E+00  0.00000000E+00  0.00000000E+00
  0.00000000E+00  0.00000000E+00  0.00000000E+00
  0.00000000E+00  0.00000000E+00  0.00000000E+00
  0.00000000E+00  0.00000000E+00  0.00000000E+00
  0.00000000E+00  0.00000000E+00  0.00000000E+00
  0.00000000E+00  0.00000000E+00  0.00000000E+00
  0.00000000E+00  0.00000000E+00  0.00000000E+00
  0.00000000E+00  0.00000000E+00  0.00000000E+00
  0.00000000E+00  0.00000000E+00  0.00000000E+00
  0.00000000E+00  0.00000000E+00  0.00000000E+00
  0.00000000E+00  0.00000000E+00  0.00000000E+00
  0.00000000E+00  0.00000000E+00  0.00000000E+00
  0.00000000E+00  0.00000000E+00  0.00000000E+00
  0.00000000E+00  0.00000000E+00  0.00000000E+00
  0.00000000E+00  0.00000000E+00  0.00000000E+00
  0.00000000E+00  0.00000000E+00  0.00000000E+00
  0.00000000E+00  0.00000000E+00  0.00000000E+00
  0.00000000E+00  0.00000000E+00  0.00000000E+00
  0.00000000E+00  0.00000000E+00  0.00000000E+00
  0.00000000E+00  0.00000000E+00  0.00000000E+00
  0.00000000E+00  0.00000000E+00  0.00000000E+00
  0.00000000E+00  0.00000000E+00  0.00000000E+00
  0.00000000E+00  0.00000000E+00  0.00000000E+00
  0.00000000E+00  0.00000000E+00  0.00000000E+00
  0.00000000E+00  0.00000000E+00  0.00000000E+00
  0.00000000E+00  0.00000000E+00  0.00000000E+00
  0.00000000E+00  0.00000000E+00  0.00000000E+00
  0.00000000E+00  0.00000000E+00  0.00000000E+00
  0.00000000E+00  0.00000000E+00  0.00000000E+00
  0.00000000E+00  0.00000000E+00  0.00000000E+00
  0.00000000E+00  0.00000000E+00  0.00000000E+00
  0.00000000E+00  0.00000000E+00  0.00000000E+00
  0.00000000E+00  0.00000000E+00  0.00000000E+00
  0.00000000E+00  0.00000000E+00  0.00000000E+00
  0.00000000E+00  0.00000000E+00  0.00000000E+00
  0.00000000E+00  0.00000000E+00  0.00000000E+00
  0.00000000E+00  0.00000000E+00  0.00000000E+00
  0.00000000E+00  0.00000000E+00  0.00000000E+00
  0.00000000E+00  0.00000000E+00  0.00000000E+00
  0.00000000E+00  0.00000000E+00  0.00000000E+00
  0.00000000E+00  0.00000000E+00  0.00000000E+00
  0.00000000E+00  0.00000000E+00  0.00000000E+00
  0.00000000E+00  0.00000000E+00  0.00000000E+00
  0.00000000E+00  0.00000000E+00  0.00000000E+00
  0.00000000E+00  0.00000000E+00  0.00000000E+00
  0.00000000E+00  0.00000000E+00  0.00000000E+00
  0.00000000E+00  0.00000000E+00  0.00000000E+00
  0.00000000E+00  0.00000000E+00  0.00000000E+00
  0.00000000E+00  0.00000000E+00  0.00000000E+00
  0.00000000E+00  0.00000000E+00  0.00000000E+00
  0.00000000E+00  0.00000000E+00  0.00000000E+00
  0.00000000E+00  0.00000000E+00  0.00000000E+00
  0.00000000E+00  0.00000000E+00  0.00000000E+00
  0.00000000E+00  0.00000000E+00  0.00000000E+00
  0.00000000E+00  0.00000000E+00  0.00000000E+00
  0.00000000E+00  0.00000000E+00  0.00000000E+00
  0.00000000E+00  0.00000000E+00  0.00000000E+00
  0.00000000E+00  0.00000000E+00  0.00000000E+00
