# Supplementary material for: Gold-in-copper at low *CO coverage enables efficient electromethanation of CO2
Source: Nat Commun. 2021 Jun 7;12:3387. doi: 10.1038/s41467-021-23699-4 (PMC8184940; doi:10.1038/s41467-021-23699-4)
Supplement: Supplementary file 2 — Source Data [file 41467_2021_23699_MOESM2_ESM.zip › Source data_Figure 1/Au2Cu34_2_9_H_H]

 Au Cu H O                              
   1.00000000000000     
     7.7023400000000004    0.0000000000000000    0.0000000000000000
    -3.8511700000000002    6.6704221085850000    0.0000000000000000
     0.0000000000000000    0.0000000000000000   21.2889400000000002
   Au   Cu   H    O 
     2    34    15     6
Selective dynamics
Direct
  0.7501687861226387  0.7394876133276853  0.2992917763611781   T   T   T
  0.4041996113144031  0.7404849526484435  0.2982358410820186   T   T   T
  0.0740699999999990  0.0703699999999969  0.0000000000000000   F   F   F
  0.0740699999999990  0.4037000000000006  0.0000000000000000   F   F   F
  0.0740699999999990  0.7370400000000004  0.0000000000000000   F   F   F
  0.1851800000000026  0.2925899999999970  0.0984699999999989   F   F   F
  0.1851800000000026  0.6259299999999968  0.0984699999999989   F   F   F
  0.1851800000000026  0.9592600000000004  0.0984699999999989   F   F   F
  0.4074099999999987  0.0703699999999969  0.0000000000000000   F   F   F
  0.4074099999999987  0.4037000000000006  0.0000000000000000   F   F   F
  0.4074099999999987  0.7370400000000004  0.0000000000000000   F   F   F
  0.5185200000000023  0.2925899999999970  0.0984699999999989   F   F   F
  0.5185200000000023  0.6259299999999968  0.0984699999999989   F   F   F
  0.5185200000000023  0.9592600000000004  0.0984699999999989   F   F   F
  0.7407400000000024  0.0703699999999969  0.0000000000000000   F   F   F
  0.7407400000000024  0.4037000000000006  0.0000000000000000   F   F   F
  0.7407400000000024  0.7370400000000004  0.0000000000000000   F   F   F
  0.8518499999999989  0.2925899999999970  0.0984699999999989   F   F   F
  0.8518499999999989  0.6259299999999968  0.0984699999999989   F   F   F
  0.8518499999999989  0.9592600000000004  0.0984699999999989   F   F   F
  0.0736700597356604  0.7323612985694832  0.2931167907829977   T   T   T
  0.0824250586878337  0.0779086478025307  0.2931837896398251   T   T   T
  0.0679344013793402  0.3969976350868569  0.2934189487374883   T   T   T
  0.2952087540032153  0.5107644145675538  0.1947478902242553   T   T   T
  0.2970350470534017  0.1821624048083724  0.1931355619242139   T   T   T
  0.2942133910470313  0.8502872990198060  0.1940775199535986   T   T   T
  0.4084641673350081  0.0773116890553723  0.2929597010405899   T   T   T
  0.4055412164652640  0.3959398372274226  0.2935078362257727   T   T   T
  0.6289938519584752  0.1810828469699015  0.1955480800339358   T   T   T
  0.6313263267155279  0.8500231081501548  0.1920373600403147   T   T   T
  0.6279882362113691  0.5109034479844209  0.1948255802718603   T   T   T
  0.7466454447562947  0.0782540703820445  0.2912047627140956   T   T   T
  0.7432449002649986  0.3971326489439455  0.2932199614357922   T   T   T
  0.9675571185937939  0.8499482269907055  0.1943670454875498   T   T   T
  0.9638059580248457  0.5154162392660074  0.1934751960214812   T   T   T
  0.9645991416630734  0.1811808966954492  0.1955394125785972   T   T   T
  0.2977052598255808  0.1814206009704990  0.3386629574893280   T   T   T
  0.9593692811787115  0.5042678446765264  0.3376419446374366   T   T   T
  0.9615475184603633  0.8275522319110963  0.3926308645307253   T   T   T
  0.9820449172359863  0.9717486248572835  0.4505628929984952   T   T   T
  0.1726628147799784  0.8455893224698563  0.4550621446791551   T   T   T
  0.0956635987140187  0.2883844853498764  0.4558656447073131   T   T   T
  0.3098200417629018  0.7224923775509732  0.4575139960302669   T   T   T
  0.3271499650811671  0.5426235310233503  0.3927487672088733   T   T   T
  0.4311749583958053  0.9780435565665149  0.4549233997268813   T   T   T
  0.4398959199575215  0.5313505424099745  0.4536219805715953   T   T   T
  0.6580089484836569  0.5181596156777218  0.5245250349489099   T   T   T
  0.6296324855416132  0.1687171157937958  0.3893886980561767   T   T   T
  0.6347668083072217  0.2946178585295054  0.4493494775270565   T   T   T
  0.7748763242499618  0.6390192638087441  0.4638679591481025   T   T   T
  0.8583410242876200  0.1637024422104267  0.4557307061145876   T   T   T
  0.9807342844558562  0.8393065849863643  0.4393454685496714   T   T   T
  0.9790989406277220  0.1604360747935188  0.4698170727038051   T   T   T
  0.3042166146862509  0.8496271764512416  0.4707080544040864   T   T   T
  0.3166585900484463  0.5331855114881553  0.4397352429757316   T   T   T
  0.6483432433701969  0.5152711980448967  0.4788720578339372   T   T   T
  0.6262222783974405  0.1657522150590511  0.4363483332004462   T   T   T
 
  0.00000000E+00  0.00000000E+00  0.00000000E+00
  0.00000000E+00  0.00000000E+00  0.00000000E+00
  0.00000000E+00  0.00000000E+00  0.00000000E+00
  0.00000000E+00  0.00000000E+00  0.00000000E+00
  0.00000000E+00  0.00000000E+00  0.00000000E+00
  0.00000000E+00  0.00000000E+00  0.00000000E+00
  0.00000000E+00  0.00000000E+00  0.00000000E+00
  0.00000000E+00  0.00000000E+00  0.00000000E+00
  0.00000000E+00  0.00000000E+00  0.00000000E+00
  0.00000000E+00  0.00000000E+00  0.00000000E+00
  0.00000000E+00  0.00000000E+00  0.00000000E+00
  0.00000000E+00  0.00000000E+00  0.00000000E+00
  0.00000000E+00  0.00000000E+00  0.00000000E+00
  0.00000000E+00  0.00000000E+00  0.00000000E+00
  0.00000000E+00  0.00000000E+00  0.00000000E+00
  0.00000000E+00  0.00000000E+00  0.00000000E+00
  0.00000000E+00  0.00000000E+00  0.00000000E+00
  0.00000000E+00  0.00000000E+00  0.00000000E+00
  0.00000000E+00  0.00000000E+00  0.00000000E+00
  0.00000000E+00  0.00000000E+00  0.00000000E+00
  0.00000000E+00  0.00000000E+00  0.00000000E+00
  0.00000000E+00  0.00000000E+00  0.00000000E+00
  0.00000000E+00  0.00000000E+00  0.00000000E+00
  0.00000000E+00  0.00000000E+00  0.00000000E+00
  0.00000000E+00  0.00000000E+00  0.00000000E+00
  0.00000000E+00  0.00000000E+00  0.00000000E+00
  0.00000000E+00  0.00000000E+00  0.00000000E+00
  0.00000000E+00  0.00000000E+00  0.00000000E+00
  0.00000000E+00  0.00000000E+00  0.00000000E+00
  0.00000000E+00  0.00000000E+00  0.00000000E+00
  0.00000000E+00  0.00000000E+00  0.00000000E+00
  0.00000000E+00  0.00000000E+00  0.00000000E+00
  0.00000000E+00  0.00000000E+00  0.00000000E+00
  0.00000000E+00  0.00000000E+00  0.00000000E+00
  0.00000000E+00  0.00000000E+00  0.00000000E+00
  0.00000000E+00  0.00000000E+00  0.00000000E+00
  0.00000000E+00  0.00000000E+00  0.00000000E+00
  0.00000000E+00  0.00000000E+00  0.00000000E+00
  0.00000000E+00  0.00000000E+00  0.00000000E+00
  0.00000000E+00  0.00000000E+00  0.00000000E+00
  0.00000000E+00  0.00000000E+00  0.00000000E+00
  0.00000000E+00  0.00000000E+00  0.00000000E+00
  0.00000000E+00  0.00000000E+00  0.00000000E+00
  0.00000000E+00  0.00000000E+00  0.00000000E+00
  0.00000000E+00  0.00000000E+00  0.00000000E+00
  0.00000000E+00  0.00000000E+00  0.00000000E+00
  0.00000000E+00  0.00000000E+00  0.00000000E+00
  0.00000000E+00  0.00000000E+00  0.00000000E+00
  0.00000000E+00  0.00000000E+00  0.00000000E+00
  0.00000000E+00  0.00000000E+00  0.00000000E+00
  0.00000000E+00  0.00000000E+00  0.00000000E+00
  0.00000000E+00  0.00000000E+00  0.00000000E+00
  0.00000000E+00  0.00000000E+00  0.00000000E+00
  0.00000000E+00  0.00000000E+00  0.00000000E+00
  0.00000000E+00  0.00000000E+00  0.00000000E+00
  0.00000000E+00  0.00000000E+00  0.00000000E+00
  0.00000000E+00  0.00000000E+00  0.00000000E+00
