# Supplementary material for: Gold-in-copper at low *CO coverage enables efficient electromethanation of CO2
Source: Nat Commun. 2021 Jun 7;12:3387. doi: 10.1038/s41467-021-23699-4 (PMC8184940; doi:10.1038/s41467-021-23699-4)
Supplement: Supplementary file 2 — Source Data [file 41467_2021_23699_MOESM2_ESM.zip › Source data_Figure 1/Au2Cu34_2_9_OCCOH]

 Au C Cu H O                            
   1.00000000000000     
     7.7023400000000004    0.0000000000000000    0.0000000000000000
    -3.8511700000000002    6.6704221085850000    0.0000000000000000
     0.0000000000000000    0.0000000000000000   21.2889400000000002
   Au   C    Cu   H    O 
     2     3    34    14     9
Selective dynamics
Direct
  0.7443858022250298  0.7317468961785620  0.2980738421247628   T   T   T
  0.3990745256874191  0.7277515272834636  0.2958771354860780   T   T   T
  0.2379766908881906  0.1718858265480261  0.3737677660604336   T   T   T
  0.2368363101281173  0.9909375874698502  0.3637446221604870   T   T   T
  0.8961740636461906  0.3926880131004726  0.3662691640224385   T   T   T
  0.0740699999999990  0.0703699999999969  0.0000000000000000   F   F   F
  0.0740699999999990  0.4037000000000006  0.0000000000000000   F   F   F
  0.0740699999999990  0.7370400000000004  0.0000000000000000   F   F   F
  0.1851800000000026  0.2925899999999970  0.0984699999999989   F   F   F
  0.1851800000000026  0.6259299999999968  0.0984699999999989   F   F   F
  0.1851800000000026  0.9592600000000004  0.0984699999999989   F   F   F
  0.4074099999999987  0.0703699999999969  0.0000000000000000   F   F   F
  0.4074099999999987  0.4037000000000006  0.0000000000000000   F   F   F
  0.4074099999999987  0.7370400000000004  0.0000000000000000   F   F   F
  0.5185200000000023  0.2925899999999970  0.0984699999999989   F   F   F
  0.5185200000000023  0.6259299999999968  0.0984699999999989   F   F   F
  0.5185200000000023  0.9592600000000004  0.0984699999999989   F   F   F
  0.7407400000000024  0.0703699999999969  0.0000000000000000   F   F   F
  0.7407400000000024  0.4037000000000006  0.0000000000000000   F   F   F
  0.7407400000000024  0.7370400000000004  0.0000000000000000   F   F   F
  0.8518499999999989  0.2925899999999970  0.0984699999999989   F   F   F
  0.8518499999999989  0.6259299999999968  0.0984699999999989   F   F   F
  0.8518499999999989  0.9592600000000004  0.0984699999999989   F   F   F
  0.0891753942133545  0.7666152966795434  0.2933021092516448   T   T   T
  0.0650479739730753  0.0814553012106102  0.2929238940800623   T   T   T
  0.0634174092811754  0.4012798991726846  0.2938528225520568   T   T   T
  0.2926266163548096  0.5093714433312437  0.1943443152882864   T   T   T
  0.2961941149654947  0.1826599749926906  0.1955836165054855   T   T   T
  0.2960943400313895  0.8527078107997453  0.1924313562353180   T   T   T
  0.4241909120047608  0.0788437962999541  0.2913216114769495   T   T   T
  0.3930766224872524  0.3821836412435693  0.3019431423011801   T   T   T
  0.6303187609418645  0.1848350393014800  0.1949779977629748   T   T   T
  0.6309770000000015  0.8527020000000007  0.1920190000000019   F   F   F
  0.6243159212693373  0.5095463160412904  0.1960401785314735   T   T   T
  0.7413938489738798  0.0734820645379825  0.2908373836163765   T   T   T
  0.7447135874109919  0.4011785063799845  0.2941638814042454   T   T   T
  0.9656010690067541  0.8536914775520038  0.1932799799250638   T   T   T
  0.9667826800849471  0.5240284377856964  0.1955531781631482   T   T   T
  0.9623293516741666  0.1836349885446211  0.1945457157849407   T   T   T
  0.0342941694283509  0.7840145683346583  0.4760849788854060   T   T   T
  0.9446451371684377  0.8837327922372069  0.5209914232496284   T   T   T
  0.1667470408592069  0.7289467526917652  0.5513889452063012   T   T   T
  0.0131852993506837  0.1420895356320429  0.4795885148939673   T   T   T
  0.3410273334596496  0.6212519523249620  0.5091732354156226   T   T   T
  0.3200104703342718  0.4346329167925226  0.4510857445651413   T   T   T
  0.3990381611061277  0.8704219534229224  0.5480374245046079   T   T   T
  0.5006204091568196  0.5338649586047659  0.5034644572921905   T   T   T
  0.6124639803502364  0.4630169926008794  0.5862103845036694   T   T   T
  0.4721770089311982  0.0472126365110760  0.4696169193115280   T   T   T
  0.5896365114729252  0.2208032941411559  0.5186586944852212   T   T   T
  0.7741260405053342  0.5768841667083948  0.5311333705673140   T   T   T
  0.7950353650342729  0.0736407817727812  0.5066132645099810   T   T   T
  0.2655942342292736  0.7798161808170939  0.4026673527476213   T   T   T
  0.2388719580589756  0.8844933314439423  0.4183452639019680   T   T   T
  0.2238448933190604  0.2405028088089602  0.4280473460020720   T   T   T
  0.9080951663980410  0.3984552195829608  0.4214998280073090   T   T   T
  0.9709050990827608  0.7657155969774772  0.5177767398117431   T   T   T
  0.9215665218511532  0.0743277238746635  0.5152606169917255   T   T   T
  0.2943749384344092  0.7282492943359224  0.5566449690035297   T   T   T
  0.4126746217423188  0.5705235992198778  0.4772031313602003   T   T   T
  0.6313642174204086  0.4598559916774939  0.5411018416503246   T   T   T
  0.5618532068698965  0.0847810419601748  0.5062782179586246   T   T   T
 
  0.00000000E+00  0.00000000E+00  0.00000000E+00
  0.00000000E+00  0.00000000E+00  0.00000000E+00
  0.00000000E+00  0.00000000E+00  0.00000000E+00
  0.00000000E+00  0.00000000E+00  0.00000000E+00
  0.00000000E+00  0.00000000E+00  0.00000000E+00
  0.00000000E+00  0.00000000E+00  0.00000000E+00
  0.00000000E+00  0.00000000E+00  0.00000000E+00
  0.00000000E+00  0.00000000E+00  0.00000000E+00
  0.00000000E+00  0.00000000E+00  0.00000000E+00
  0.00000000E+00  0.00000000E+00  0.00000000E+00
  0.00000000E+00  0.00000000E+00  0.00000000E+00
  0.00000000E+00  0.00000000E+00  0.00000000E+00
  0.00000000E+00  0.00000000E+00  0.00000000E+00
  0.00000000E+00  0.00000000E+00  0.00000000E+00
  0.00000000E+00  0.00000000E+00  0.00000000E+00
  0.00000000E+00  0.00000000E+00  0.00000000E+00
  0.00000000E+00  0.00000000E+00  0.00000000E+00
  0.00000000E+00  0.00000000E+00  0.00000000E+00
  0.00000000E+00  0.00000000E+00  0.00000000E+00
  0.00000000E+00  0.00000000E+00  0.00000000E+00
  0.00000000E+00  0.00000000E+00  0.00000000E+00
  0.00000000E+00  0.00000000E+00  0.00000000E+00
  0.00000000E+00  0.00000000E+00  0.00000000E+00
  0.00000000E+00  0.00000000E+00  0.00000000E+00
  0.00000000E+00  0.00000000E+00  0.00000000E+00
  0.00000000E+00  0.00000000E+00  0.00000000E+00
  0.00000000E+00  0.00000000E+00  0.00000000E+00
  0.00000000E+00  0.00000000E+00  0.00000000E+00
  0.00000000E+00  0.00000000E+00  0.00000000E+00
  0.00000000E+00  0.00000000E+00  0.00000000E+00
  0.00000000E+00  0.00000000E+00  0.00000000E+00
  0.00000000E+00  0.00000000E+00  0.00000000E+00
  0.00000000E+00  0.00000000E+00  0.00000000E+00
  0.00000000E+00  0.00000000E+00  0.00000000E+00
  0.00000000E+00  0.00000000E+00  0.00000000E+00
  0.00000000E+00  0.00000000E+00  0.00000000E+00
  0.00000000E+00  0.00000000E+00  0.00000000E+00
  0.00000000E+00  0.00000000E+00  0.00000000E+00
  0.00000000E+00  0.00000000E+00  0.00000000E+00
  0.00000000E+00  0.00000000E+00  0.00000000E+00
  0.00000000E+00  0.00000000E+00  0.00000000E+00
  0.00000000E+00  0.00000000E+00  0.00000000E+00
  0.00000000E+00  0.00000000E+00  0.00000000E+00
  0.00000000E+00  0.00000000E+00  0.00000000E+00
  0.00000000E+00  0.00000000E+00  0.00000000E+00
  0.00000000E+00  0.00000000E+00  0.00000000E+00
  0.00000000E+00  0.00000000E+00  0.00000000E+00
  0.00000000E+00  0.00000000E+00  0.00000000E+00
  0.00000000E+00  0.00000000E+00  0.00000000E+00
  0.00000000E+00  0.00000000E+00  0.00000000E+00
  0.00000000E+00  0.00000000E+00  0.00000000E+00
  0.00000000E+00  0.00000000E+00  0.00000000E+00
  0.00000000E+00  0.00000000E+00  0.00000000E+00
  0.00000000E+00  0.00000000E+00  0.00000000E+00
  0.00000000E+00  0.00000000E+00  0.00000000E+00
  0.00000000E+00  0.00000000E+00  0.00000000E+00
  0.00000000E+00  0.00000000E+00  0.00000000E+00
  0.00000000E+00  0.00000000E+00  0.00000000E+00
  0.00000000E+00  0.00000000E+00  0.00000000E+00
  0.00000000E+00  0.00000000E+00  0.00000000E+00
  0.00000000E+00  0.00000000E+00  0.00000000E+00
  0.00000000E+00  0.00000000E+00  0.00000000E+00
