# Supplementary material for: Gold-in-copper at low *CO coverage enables efficient electromethanation of CO2
Source: Nat Commun. 2021 Jun 7;12:3387. doi: 10.1038/s41467-021-23699-4 (PMC8184940; doi:10.1038/s41467-021-23699-4)
Supplement: Supplementary file 2 — Source Data [file 41467_2021_23699_MOESM2_ESM.zip › Source data_Figure 1/Au2Cu34_3_9_CHO]

Au  C Cu  H  O                          
   1.00000000000000     
     7.7023400000000004    0.0000000000000000    0.0000000000000000
    -3.8511700000000002    6.6704221085850000    0.0000000000000000
     0.0000000000000000    0.0000000000000000   21.2889400000000002
   Au   C    Cu   H    O 
     2     3    34    14     9
Selective dynamics
Direct
  0.7508227606223709  0.7365773691865586  0.3017580308874592   T   T   T
  0.3966997943291904  0.7310276275014487  0.2977046945637480   T   T   T
  0.3014554373753853  0.1841044259059471  0.3682837373948456   T   T   T
  0.9592719944337572  0.4988559095890563  0.3591549589051019   T   T   T
  0.6724971714215291  0.9350347066822051  0.3708918868255072   T   T   T
  0.0740699999999990  0.0703699999999969  0.0000000000000000   F   F   F
  0.0740699999999990  0.4037000000000006  0.0000000000000000   F   F   F
  0.0740699999999990  0.7370400000000004  0.0000000000000000   F   F   F
  0.1851800000000026  0.2925899999999970  0.0984699999999989   F   F   F
  0.1851800000000026  0.6259299999999968  0.0984699999999989   F   F   F
  0.1851800000000026  0.9592600000000004  0.0984699999999989   F   F   F
  0.4074099999999987  0.0703699999999969  0.0000000000000000   F   F   F
  0.4074099999999987  0.4037000000000006  0.0000000000000000   F   F   F
  0.4074099999999987  0.7370400000000004  0.0000000000000000   F   F   F
  0.5185200000000023  0.2925899999999970  0.0984699999999989   F   F   F
  0.5185200000000023  0.6259299999999968  0.0984699999999989   F   F   F
  0.5185200000000023  0.9592600000000004  0.0984699999999989   F   F   F
  0.7407400000000024  0.0703699999999969  0.0000000000000000   F   F   F
  0.7407400000000024  0.4037000000000006  0.0000000000000000   F   F   F
  0.7407400000000024  0.7370400000000004  0.0000000000000000   F   F   F
  0.8518499999999989  0.2925899999999970  0.0984699999999989   F   F   F
  0.8518499999999989  0.6259299999999968  0.0984699999999989   F   F   F
  0.8518499999999989  0.9592600000000004  0.0984699999999989   F   F   F
  0.0737964595732581  0.7355811547531192  0.2952241575726418   T   T   T
  0.0877025224318015  0.0799421525102312  0.2952339408543574   T   T   T
  0.0671207602047094  0.3968437345136444  0.2920065287074571   T   T   T
  0.2949147385681303  0.5094256270880401  0.1942594530424549   T   T   T
  0.2960536370394175  0.1809709634861675  0.1929865901080037   T   T   T
  0.2941924071039816  0.8500135946401017  0.1943890906008311   T   T   T
  0.4104738710472347  0.0778010872680001  0.2900422223455961   T   T   T
  0.4049691466561023  0.3920514136133964  0.2940479390844477   T   T   T
  0.6317516229283953  0.1804165043973364  0.1958407433420897   T   T   T
  0.6319164126167066  0.8499683551354078  0.1917382926494610   T   T   T
  0.6285908637286554  0.5127382991448394  0.1951369910409951   T   T   T
  0.7459278636193371  0.0818910618756236  0.2947259033292627   T   T   T
  0.7413395946863074  0.3982686929706217  0.2934079236233349   T   T   T
  0.9659647537326695  0.8494083404416789  0.1954070396764771   T   T   T
  0.9638485718694343  0.5165701242962729  0.1924965809084462   T   T   T
  0.9612214179248573  0.1782926196040917  0.1967387353145784   T   T   T
  0.3561159137118896  0.0726930691131306  0.3793508542653109   T   T   T
  0.9574125275406604  0.8565911713197003  0.4317077897879416   T   T   T
  0.9772685182375508  0.9874730447871832  0.4936754552592735   T   T   T
  0.1696148972790145  0.8628376705060992  0.4922851672850154   T   T   T
  0.0835394379125672  0.2938514586516419  0.5208862040485223   T   T   T
  0.3043201093372554  0.7332117112628718  0.4966427642744842   T   T   T
  0.2875841804145535  0.4733923083779678  0.4526779667308722   T   T   T
  0.4270033889302466  0.9970148998130410  0.4981113918196720   T   T   T
  0.4327744127617071  0.5566544166274826  0.5101419183816123   T   T   T
  0.6834925677011808  0.5820472255800220  0.5778319903828667   T   T   T
  0.6798277789213397  0.2408975776564692  0.4507599622603027   T   T   T
  0.6271764257517174  0.3269404182845086  0.5094472738046956   T   T   T
  0.7742976343399546  0.6692032176794021  0.5109655463892229   T   T   T
  0.8483827768232013  0.1705282401386476  0.5195549059924864   T   T   T
  0.2804233008869784  0.2638067377177341  0.4170516533494912   T   T   T
  0.9570738557822627  0.4939335981644765  0.4156630550294266   T   T   T
  0.6510072895592380  0.9042840568767975  0.4258402001550406   T   T   T
  0.9766649753909284  0.8605732701957861  0.4773733435021838   T   T   T
  0.9676728571745185  0.1597979945275739  0.5294632879599550   T   T   T
  0.2985843604191875  0.8640865510143320  0.5074120229449145   T   T   T
  0.3051878087856579  0.5426000352703942  0.4936843930145136   T   T   T
  0.6543586458480143  0.5575048852124692  0.5331597513116487   T   T   T
  0.6261255712492153  0.2045359163750790  0.4933937034732359   T   T   T
 
  0.00000000E+00  0.00000000E+00  0.00000000E+00
  0.00000000E+00  0.00000000E+00  0.00000000E+00
  0.00000000E+00  0.00000000E+00  0.00000000E+00
  0.00000000E+00  0.00000000E+00  0.00000000E+00
  0.00000000E+00  0.00000000E+00  0.00000000E+00
  0.00000000E+00  0.00000000E+00  0.00000000E+00
  0.00000000E+00  0.00000000E+00  0.00000000E+00
  0.00000000E+00  0.00000000E+00  0.00000000E+00
  0.00000000E+00  0.00000000E+00  0.00000000E+00
  0.00000000E+00  0.00000000E+00  0.00000000E+00
  0.00000000E+00  0.00000000E+00  0.00000000E+00
  0.00000000E+00  0.00000000E+00  0.00000000E+00
  0.00000000E+00  0.00000000E+00  0.00000000E+00
  0.00000000E+00  0.00000000E+00  0.00000000E+00
  0.00000000E+00  0.00000000E+00  0.00000000E+00
  0.00000000E+00  0.00000000E+00  0.00000000E+00
  0.00000000E+00  0.00000000E+00  0.00000000E+00
  0.00000000E+00  0.00000000E+00  0.00000000E+00
  0.00000000E+00  0.00000000E+00  0.00000000E+00
  0.00000000E+00  0.00000000E+00  0.00000000E+00
  0.00000000E+00  0.00000000E+00  0.00000000E+00
  0.00000000E+00  0.00000000E+00  0.00000000E+00
  0.00000000E+00  0.00000000E+00  0.00000000E+00
  0.00000000E+00  0.00000000E+00  0.00000000E+00
  0.00000000E+00  0.00000000E+00  0.00000000E+00
  0.00000000E+00  0.00000000E+00  0.00000000E+00
  0.00000000E+00  0.00000000E+00  0.00000000E+00
  0.00000000E+00  0.00000000E+00  0.00000000E+00
  0.00000000E+00  0.00000000E+00  0.00000000E+00
  0.00000000E+00  0.00000000E+00  0.00000000E+00
  0.00000000E+00  0.00000000E+00  0.00000000E+00
  0.00000000E+00  0.00000000E+00  0.00000000E+00
  0.00000000E+00  0.00000000E+00  0.00000000E+00
  0.00000000E+00  0.00000000E+00  0.00000000E+00
  0.00000000E+00  0.00000000E+00  0.00000000E+00
  0.00000000E+00  0.00000000E+00  0.00000000E+00
  0.00000000E+00  0.00000000E+00  0.00000000E+00
  0.00000000E+00  0.00000000E+00  0.00000000E+00
  0.00000000E+00  0.00000000E+00  0.00000000E+00
  0.00000000E+00  0.00000000E+00  0.00000000E+00
  0.00000000E+00  0.00000000E+00  0.00000000E+00
  0.00000000E+00  0.00000000E+00  0.00000000E+00
  0.00000000E+00  0.00000000E+00  0.00000000E+00
  0.00000000E+00  0.00000000E+00  0.00000000E+00
  0.00000000E+00  0.00000000E+00  0.00000000E+00
  0.00000000E+00  0.00000000E+00  0.00000000E+00
  0.00000000E+00  0.00000000E+00  0.00000000E+00
  0.00000000E+00  0.00000000E+00  0.00000000E+00
  0.00000000E+00  0.00000000E+00  0.00000000E+00
  0.00000000E+00  0.00000000E+00  0.00000000E+00
  0.00000000E+00  0.00000000E+00  0.00000000E+00
  0.00000000E+00  0.00000000E+00  0.00000000E+00
  0.00000000E+00  0.00000000E+00  0.00000000E+00
  0.00000000E+00  0.00000000E+00  0.00000000E+00
  0.00000000E+00  0.00000000E+00  0.00000000E+00
  0.00000000E+00  0.00000000E+00  0.00000000E+00
  0.00000000E+00  0.00000000E+00  0.00000000E+00
  0.00000000E+00  0.00000000E+00  0.00000000E+00
  0.00000000E+00  0.00000000E+00  0.00000000E+00
  0.00000000E+00  0.00000000E+00  0.00000000E+00
  0.00000000E+00  0.00000000E+00  0.00000000E+00
  0.00000000E+00  0.00000000E+00  0.00000000E+00
