# Supplementary material for: Gold-in-copper at low *CO coverage enables efficient electromethanation of CO2
Source: Nat Commun. 2021 Jun 7;12:3387. doi: 10.1038/s41467-021-23699-4 (PMC8184940; doi:10.1038/s41467-021-23699-4)
Supplement: Supplementary file 2 — Source Data [file 41467_2021_23699_MOESM2_ESM.zip › Source data_Figure 1/Au2Cu34_3_9_CO]

Au  C Cu  H  O                          
   1.00000000000000     
     7.7023400000000004    0.0000000000000000    0.0000000000000000
    -3.8511700000000002    6.6704221085850000    0.0000000000000000
     0.0000000000000000    0.0000000000000000   21.2889400000000002
   Au   C    Cu   H    O 
     2     3    34    13     9
Selective dynamics
Direct
  0.7510971803556274  0.7333400741316543  0.3064829613749041   T   T   T
  0.3957350442703319  0.7296175383685967  0.3036115791548417   T   T   T
  0.3060390478700397  0.1777913145118074  0.3591441616080643   T   T   T
  0.6622951124561450  0.9203610735420781  0.3670023159666542   T   T   T
  0.9394463805038092  0.4769608659432927  0.3595173638652986   T   T   T
  0.0740699999999990  0.0703699999999969  0.0000000000000000   F   F   F
  0.0740699999999990  0.4037000000000006  0.0000000000000000   F   F   F
  0.0740699999999990  0.7370400000000004  0.0000000000000000   F   F   F
  0.1851800000000026  0.2925899999999970  0.0984699999999989   F   F   F
  0.1851800000000026  0.6259299999999968  0.0984699999999989   F   F   F
  0.1851800000000026  0.9592600000000004  0.0984699999999989   F   F   F
  0.4074099999999987  0.0703699999999969  0.0000000000000000   F   F   F
  0.4074099999999987  0.4037000000000006  0.0000000000000000   F   F   F
  0.4074099999999987  0.7370400000000004  0.0000000000000000   F   F   F
  0.5185200000000023  0.2925899999999970  0.0984699999999989   F   F   F
  0.5185200000000023  0.6259299999999968  0.0984699999999989   F   F   F
  0.5185200000000023  0.9592600000000004  0.0984699999999989   F   F   F
  0.7407400000000024  0.0703699999999969  0.0000000000000000   F   F   F
  0.7407400000000024  0.4037000000000006  0.0000000000000000   F   F   F
  0.7407400000000024  0.7370400000000004  0.0000000000000000   F   F   F
  0.8518499999999989  0.2925899999999970  0.0984699999999989   F   F   F
  0.8518499999999989  0.6259299999999968  0.0984699999999989   F   F   F
  0.8518499999999989  0.9592600000000004  0.0984699999999989   F   F   F
  0.0723644724591664  0.7309395941694559  0.2963546000096514   T   T   T
  0.0831381875099343  0.0746066325834763  0.2950059950956826   T   T   T
  0.0683627887494576  0.3944962295871044  0.2937963780898142   T   T   T
  0.2959113311356756  0.5116793556568471  0.1951222774959867   T   T   T
  0.2957794770092260  0.1802114712240865  0.1921109748789136   T   T   T
  0.2936098906788009  0.8465687285571361  0.1953123408444406   T   T   T
  0.4073088722269257  0.0727700272255569  0.2913467088887018   T   T   T
  0.4036424011443788  0.3938760024943490  0.2930998830096290   T   T   T
  0.6293924960854191  0.1788349145333959  0.1950234994375236   T   T   T
  0.6305727299675800  0.8486647903460552  0.1918281825976296   T   T   T
  0.6279358580864350  0.5135283005926303  0.1953059204634409   T   T   T
  0.7469091990000170  0.0802219729636019  0.2919529106641209   T   T   T
  0.7382118180997630  0.3950886510978131  0.2910352344556396   T   T   T
  0.9648464565117761  0.8476295926414436  0.1961405533972053   T   T   T
  0.9640838977216226  0.5154344161303920  0.1927862310507456   T   T   T
  0.9635338843515234  0.1790020456961143  0.1962926990724479   T   T   T
  0.9593923811295044  0.8349833083309889  0.4259158414030759   T   T   T
  0.9830145385160930  0.9749020641096593  0.4858523470555327   T   T   T
  0.1615827250631746  0.8419973027692392  0.4909103174640633   T   T   T
  0.1040054208368080  0.2940432071050500  0.4955583964684017   T   T   T
  0.3002247624290302  0.7221192130465462  0.4890041078941011   T   T   T
  0.3105468864131656  0.5352541593716278  0.4200211200028095   T   T   T
  0.4164867223698993  0.9753866577104314  0.5059193096741770   T   T   T
  0.4327615564384602  0.5399140613291714  0.4809282770549201   T   T   T
  0.6336452421424901  0.5751056106438116  0.5633205023024541   T   T   T
  0.6601716677877997  0.1839269710367175  0.4612943046628448   T   T   T
  0.6184431133167434  0.3024940363546906  0.5127024749932152   T   T   T
  0.7619025232919218  0.6500847665735217  0.5010617568286614   T   T   T
  0.8796458386939509  0.1727965195567968  0.5182549098214358   T   T   T
  0.3209059286519790  0.1831183307226768  0.4152438568612432   T   T   T
  0.6592848423856265  0.9253465777259376  0.4233522851299515   T   T   T
  0.9259750080976391  0.4665388791325150  0.4157744817606052   T   T   T
  0.9725176792981123  0.8411993710403787  0.4719985908774694   T   T   T
  0.0047960861520125  0.1683312221707496  0.5164877358111079   T   T   T
  0.2858597994051695  0.8377081074182293  0.5087139009846525   T   T   T
  0.3078433793457908  0.5370425070492052  0.4663414139562645   T   T   T
  0.6326229018267500  0.5391761624734652  0.5194092324290461   T   T   T
  0.6199628848279903  0.1753670272873583  0.5053363100944107   T   T   T
 
  0.00000000E+00  0.00000000E+00  0.00000000E+00
  0.00000000E+00  0.00000000E+00  0.00000000E+00
  0.00000000E+00  0.00000000E+00  0.00000000E+00
  0.00000000E+00  0.00000000E+00  0.00000000E+00
  0.00000000E+00  0.00000000E+00  0.00000000E+00
  0.00000000E+00  0.00000000E+00  0.00000000E+00
  0.00000000E+00  0.00000000E+00  0.00000000E+00
  0.00000000E+00  0.00000000E+00  0.00000000E+00
  0.00000000E+00  0.00000000E+00  0.00000000E+00
  0.00000000E+00  0.00000000E+00  0.00000000E+00
  0.00000000E+00  0.00000000E+00  0.00000000E+00
  0.00000000E+00  0.00000000E+00  0.00000000E+00
  0.00000000E+00  0.00000000E+00  0.00000000E+00
  0.00000000E+00  0.00000000E+00  0.00000000E+00
  0.00000000E+00  0.00000000E+00  0.00000000E+00
  0.00000000E+00  0.00000000E+00  0.00000000E+00
  0.00000000E+00  0.00000000E+00  0.00000000E+00
  0.00000000E+00  0.00000000E+00  0.00000000E+00
  0.00000000E+00  0.00000000E+00  0.00000000E+00
  0.00000000E+00  0.00000000E+00  0.00000000E+00
  0.00000000E+00  0.00000000E+00  0.00000000E+00
  0.00000000E+00  0.00000000E+00  0.00000000E+00
  0.00000000E+00  0.00000000E+00  0.00000000E+00
  0.00000000E+00  0.00000000E+00  0.00000000E+00
  0.00000000E+00  0.00000000E+00  0.00000000E+00
  0.00000000E+00  0.00000000E+00  0.00000000E+00
  0.00000000E+00  0.00000000E+00  0.00000000E+00
  0.00000000E+00  0.00000000E+00  0.00000000E+00
  0.00000000E+00  0.00000000E+00  0.00000000E+00
  0.00000000E+00  0.00000000E+00  0.00000000E+00
  0.00000000E+00  0.00000000E+00  0.00000000E+00
  0.00000000E+00  0.00000000E+00  0.00000000E+00
  0.00000000E+00  0.00000000E+00  0.00000000E+00
  0.00000000E+00  0.00000000E+00  0.00000000E+00
  0.00000000E+00  0.00000000E+00  0.00000000E+00
  0.00000000E+00  0.00000000E+00  0.00000000E+00
  0.00000000E+00  0.00000000E+00  0.00000000E+00
  0.00000000E+00  0.00000000E+00  0.00000000E+00
  0.00000000E+00  0.00000000E+00  0.00000000E+00
  0.00000000E+00  0.00000000E+00  0.00000000E+00
  0.00000000E+00  0.00000000E+00  0.00000000E+00
  0.00000000E+00  0.00000000E+00  0.00000000E+00
  0.00000000E+00  0.00000000E+00  0.00000000E+00
  0.00000000E+00  0.00000000E+00  0.00000000E+00
  0.00000000E+00  0.00000000E+00  0.00000000E+00
  0.00000000E+00  0.00000000E+00  0.00000000E+00
  0.00000000E+00  0.00000000E+00  0.00000000E+00
  0.00000000E+00  0.00000000E+00  0.00000000E+00
  0.00000000E+00  0.00000000E+00  0.00000000E+00
  0.00000000E+00  0.00000000E+00  0.00000000E+00
  0.00000000E+00  0.00000000E+00  0.00000000E+00
  0.00000000E+00  0.00000000E+00  0.00000000E+00
  0.00000000E+00  0.00000000E+00  0.00000000E+00
  0.00000000E+00  0.00000000E+00  0.00000000E+00
  0.00000000E+00  0.00000000E+00  0.00000000E+00
  0.00000000E+00  0.00000000E+00  0.00000000E+00
  0.00000000E+00  0.00000000E+00  0.00000000E+00
  0.00000000E+00  0.00000000E+00  0.00000000E+00
  0.00000000E+00  0.00000000E+00  0.00000000E+00
  0.00000000E+00  0.00000000E+00  0.00000000E+00
  0.00000000E+00  0.00000000E+00  0.00000000E+00
