# Supplementary material for: Gold-in-copper at low *CO coverage enables efficient electromethanation of CO2
Source: Nat Commun. 2021 Jun 7;12:3387. doi: 10.1038/s41467-021-23699-4 (PMC8184940; doi:10.1038/s41467-021-23699-4)
Supplement: Supplementary file 2 — Source Data [file 41467_2021_23699_MOESM2_ESM.zip › Source data_Figure 1/Au2Cu34_3_9_H_CO]

 Au C Cu H O                            
   1.00000000000000     
     7.7023400000000004    0.0000000000000000    0.0000000000000000
    -3.8511700000000002    6.6704221085850000    0.0000000000000000
     0.0000000000000000    0.0000000000000000   21.2889400000000002
   Au   C    Cu   H    O 
     2     2    34    14     8
Selective dynamics
Direct
  0.7484562809187719  0.7327540578030173  0.2996940557622181   T   T   T
  0.3968367660925352  0.7311144790000136  0.3029942753464145   T   T   T
  0.9432117734288806  0.4869090585669651  0.3592791454381000   T   T   T
  0.6607057151091986  0.9476864561933738  0.3691718891347850   T   T   T
  0.0740699999999990  0.0703699999999969  0.0000000000000000   F   F   F
  0.0740699999999990  0.4037000000000006  0.0000000000000000   F   F   F
  0.0740699999999990  0.7370400000000004  0.0000000000000000   F   F   F
  0.1851800000000026  0.2925899999999970  0.0984699999999989   F   F   F
  0.1851800000000026  0.6259299999999968  0.0984699999999989   F   F   F
  0.1851800000000026  0.9592600000000004  0.0984699999999989   F   F   F
  0.4074099999999987  0.0703699999999969  0.0000000000000000   F   F   F
  0.4074099999999987  0.4037000000000006  0.0000000000000000   F   F   F
  0.4074099999999987  0.7370400000000004  0.0000000000000000   F   F   F
  0.5185200000000023  0.2925899999999970  0.0984699999999989   F   F   F
  0.5185200000000023  0.6259299999999968  0.0984699999999989   F   F   F
  0.5185200000000023  0.9592600000000004  0.0984699999999989   F   F   F
  0.7407400000000024  0.0703699999999969  0.0000000000000000   F   F   F
  0.7407400000000024  0.4037000000000006  0.0000000000000000   F   F   F
  0.7407400000000024  0.7370400000000004  0.0000000000000000   F   F   F
  0.8518499999999989  0.2925899999999970  0.0984699999999989   F   F   F
  0.8518499999999989  0.6259299999999968  0.0984699999999989   F   F   F
  0.8518499999999989  0.9592600000000004  0.0984699999999989   F   F   F
  0.0730390041514718  0.7331070391253799  0.2971365095390726   T   T   T
  0.0826348015504787  0.0750566465619043  0.2932829724788608   T   T   T
  0.0684107021660498  0.3958356335291742  0.2942971071763399   T   T   T
  0.2958098302016892  0.5118521664821135  0.1953607002172987   T   T   T
  0.2961507037601712  0.1808918654514629  0.1927326735078621   T   T   T
  0.2946104532436169  0.8472007247344119  0.1956237841472433   T   T   T
  0.4030142627940460  0.0741644062154459  0.2927172606281306   T   T   T
  0.4014932654769830  0.3921305860126473  0.2942667675333021   T   T   T
  0.6283383161649851  0.1784958318852655  0.1956396135735297   T   T   T
  0.6319159999999968  0.8499679999999969  0.1917380000000009   F   F   F
  0.6262840624202497  0.5104553498226579  0.1945519568292216   T   T   T
  0.7472515164662740  0.0811070499109950  0.2917630654574259   T   T   T
  0.7363754375010148  0.3942760832623700  0.2919747542559087   T   T   T
  0.9672993231043540  0.8484596352527040  0.1950389840358443   T   T   T
  0.9640758183089585  0.5160028839439623  0.1931477192539600   T   T   T
  0.9633983342057928  0.1803785805611297  0.1963020455169358   T   T   T
  0.2950506178889836  0.1770937303839441  0.3396663990248476   T   T   T
  0.9885258513235724  0.8744671234089704  0.4076912170699273   T   T   T
  0.0062773521310782  0.0081094389654000  0.4697835787392440   T   T   T
  0.1675886371794316  0.8598414612042780  0.4751830894503776   T   T   T
  0.1213250634811738  0.3214154599579076  0.4849489665475925   T   T   T
  0.3068727679069270  0.7391197525321599  0.4767876258145005   T   T   T
  0.3220049590623940  0.5449330723153138  0.4092552443223557   T   T   T
  0.4181943823317966  0.9924818382303716  0.4924087836847191   T   T   T
  0.4498946301823174  0.5651697728752593  0.4706352047128746   T   T   T
  0.6684236565448028  0.6373859330934019  0.5510891461772668   T   T   T
  0.6701064957765800  0.2386177405941519  0.4512031249296708   T   T   T
  0.6108427855827547  0.3324587639423646  0.5051582352868720   T   T   T
  0.7828323503239035  0.6857097018490349  0.4864103520395875   T   T   T
  0.8933545713054127  0.1909137037129922  0.5034968961335917   T   T   T
  0.9300755916359543  0.4766477458023229  0.4157478894611727   T   T   T
  0.6578377634568601  0.9338320107675731  0.4248988565439663   T   T   T
  0.9981812110014807  0.8769088024729699  0.4541139419705111   T   T   T
  0.0205300793023388  0.1913595853499128  0.5039361334973032   T   T   T
  0.2902149029798577  0.8533178863298063  0.4952883164623104   T   T   T
  0.3183549113632853  0.5465265017710130  0.4558857381383980   T   T   T
  0.6575396561136770  0.5845796882161056  0.5088264712390518   T   T   T
  0.6046975443978693  0.2054485322298106  0.4923730961629559   T   T   T
 
  0.00000000E+00  0.00000000E+00  0.00000000E+00
  0.00000000E+00  0.00000000E+00  0.00000000E+00
  0.00000000E+00  0.00000000E+00  0.00000000E+00
  0.00000000E+00  0.00000000E+00  0.00000000E+00
  0.00000000E+00  0.00000000E+00  0.00000000E+00
  0.00000000E+00  0.00000000E+00  0.00000000E+00
  0.00000000E+00  0.00000000E+00  0.00000000E+00
  0.00000000E+00  0.00000000E+00  0.00000000E+00
  0.00000000E+00  0.00000000E+00  0.00000000E+00
  0.00000000E+00  0.00000000E+00  0.00000000E+00
  0.00000000E+00  0.00000000E+00  0.00000000E+00
  0.00000000E+00  0.00000000E+00  0.00000000E+00
  0.00000000E+00  0.00000000E+00  0.00000000E+00
  0.00000000E+00  0.00000000E+00  0.00000000E+00
  0.00000000E+00  0.00000000E+00  0.00000000E+00
  0.00000000E+00  0.00000000E+00  0.00000000E+00
  0.00000000E+00  0.00000000E+00  0.00000000E+00
  0.00000000E+00  0.00000000E+00  0.00000000E+00
  0.00000000E+00  0.00000000E+00  0.00000000E+00
  0.00000000E+00  0.00000000E+00  0.00000000E+00
  0.00000000E+00  0.00000000E+00  0.00000000E+00
  0.00000000E+00  0.00000000E+00  0.00000000E+00
  0.00000000E+00  0.00000000E+00  0.00000000E+00
  0.00000000E+00  0.00000000E+00  0.00000000E+00
  0.00000000E+00  0.00000000E+00  0.00000000E+00
  0.00000000E+00  0.00000000E+00  0.00000000E+00
  0.00000000E+00  0.00000000E+00  0.00000000E+00
  0.00000000E+00  0.00000000E+00  0.00000000E+00
  0.00000000E+00  0.00000000E+00  0.00000000E+00
  0.00000000E+00  0.00000000E+00  0.00000000E+00
  0.00000000E+00  0.00000000E+00  0.00000000E+00
  0.00000000E+00  0.00000000E+00  0.00000000E+00
  0.00000000E+00  0.00000000E+00  0.00000000E+00
  0.00000000E+00  0.00000000E+00  0.00000000E+00
  0.00000000E+00  0.00000000E+00  0.00000000E+00
  0.00000000E+00  0.00000000E+00  0.00000000E+00
  0.00000000E+00  0.00000000E+00  0.00000000E+00
  0.00000000E+00  0.00000000E+00  0.00000000E+00
  0.00000000E+00  0.00000000E+00  0.00000000E+00
  0.00000000E+00  0.00000000E+00  0.00000000E+00
  0.00000000E+00  0.00000000E+00  0.00000000E+00
  0.00000000E+00  0.00000000E+00  0.00000000E+00
  0.00000000E+00  0.00000000E+00  0.00000000E+00
  0.00000000E+00  0.00000000E+00  0.00000000E+00
  0.00000000E+00  0.00000000E+00  0.00000000E+00
  0.00000000E+00  0.00000000E+00  0.00000000E+00
  0.00000000E+00  0.00000000E+00  0.00000000E+00
  0.00000000E+00  0.00000000E+00  0.00000000E+00
  0.00000000E+00  0.00000000E+00  0.00000000E+00
  0.00000000E+00  0.00000000E+00  0.00000000E+00
  0.00000000E+00  0.00000000E+00  0.00000000E+00
  0.00000000E+00  0.00000000E+00  0.00000000E+00
  0.00000000E+00  0.00000000E+00  0.00000000E+00
  0.00000000E+00  0.00000000E+00  0.00000000E+00
  0.00000000E+00  0.00000000E+00  0.00000000E+00
  0.00000000E+00  0.00000000E+00  0.00000000E+00
  0.00000000E+00  0.00000000E+00  0.00000000E+00
  0.00000000E+00  0.00000000E+00  0.00000000E+00
  0.00000000E+00  0.00000000E+00  0.00000000E+00
  0.00000000E+00  0.00000000E+00  0.00000000E+00
