# Supplementary material for: Gold-in-copper at low *CO coverage enables efficient electromethanation of CO2
Source: Nat Commun. 2021 Jun 7;12:3387. doi: 10.1038/s41467-021-23699-4 (PMC8184940; doi:10.1038/s41467-021-23699-4)
Supplement: Supplementary file 2 — Source Data [file 41467_2021_23699_MOESM2_ESM.zip › Source data_Figure 1/Au2Cu34_3_9_H_H]

 Au Cu H O                              
   1.00000000000000     
     7.7023400000000004    0.0000000000000000    0.0000000000000000
    -3.8511700000000002    6.6704221085850000    0.0000000000000000
     0.0000000000000000    0.0000000000000000   21.2889400000000002
   Au   Cu   H    O 
     2    34    16     6
Selective dynamics
Direct
  0.7505214187531510  0.7398187783683717  0.3131047788209193   T   T   T
  0.3998048578968150  0.7411501716985278  0.3127195704750246   T   T   T
  0.0749149999999972  0.0719289999999972  0.0142329999999973   F   F   F
  0.0746269999999996  0.4050709999999995  0.0143649999999980   F   F   F
  0.0748189999999980  0.7381790000000024  0.0142200000000017   F   F   F
  0.1849959999999982  0.2947309999999987  0.1105700000000027   F   F   F
  0.1875550000000032  0.6275880000000029  0.1105289999999997   F   F   F
  0.1856369999999998  0.9592230000000015  0.1100599999999972   F   F   F
  0.4079449999999980  0.0717220000000012  0.0141190000000009   F   F   F
  0.4079989999999967  0.4048810000000032  0.0142299999999977   F   F   F
  0.4083460000000017  0.7381609999999981  0.0143229999999974   F   F   F
  0.5204480000000018  0.2940400000000025  0.1100970000000032   F   F   F
  0.5185900000000032  0.6253590000000031  0.1104750000000010   F   F   F
  0.5184929999999994  0.9613020000000034  0.1101150000000004   F   F   F
  0.7417749999999970  0.0714720000000000  0.0143289999999965   F   F   F
  0.7415870000000027  0.4050569999999993  0.0142469999999975   F   F   F
  0.7414369999999977  0.7382470000000012  0.0143130000000014   F   F   F
  0.8522140000000036  0.2921630000000022  0.1105439999999973   F   F   F
  0.8521270000000030  0.6275779999999997  0.1104380000000020   F   F   F
  0.8544169999999980  0.9612959999999973  0.1104940000000028   F   F   F
  0.0707781664301415  0.7310099547914267  0.3050913967769326   T   T   T
  0.0835900241752674  0.0797155233242624  0.3051312279073068   T   T   T
  0.0670208494613790  0.3993420593806142  0.3051508649310776   T   T   T
  0.2959633290381131  0.5133190422214223  0.2078154496030260   T   T   T
  0.2967328234809228  0.1832750265153801  0.2042481191601368   T   T   T
  0.2945052544329506  0.8506683981383438  0.2066968884215985   T   T   T
  0.4051830877594229  0.0795322217843529  0.3044884030204394   T   T   T
  0.4029200965622340  0.3951640860850020  0.3056513607218572   T   T   T
  0.6289174398611845  0.1809963756513853  0.2081256556033706   T   T   T
  0.6293470000000028  0.8504339999999999  0.2034960000000012   F   F   F
  0.6280281105937959  0.5132728359757960  0.2076330040316104   T   T   T
  0.7462893291398427  0.0821764105389473  0.3053684212983379   T   T   T
  0.7425389403547566  0.3995560040731518  0.3050390595440305   T   T   T
  0.9659755731112659  0.8504672306256514  0.2069179278614159   T   T   T
  0.9632207763674286  0.5156139776039990  0.2046874920672197   T   T   T
  0.9624031090865885  0.1806600359826366  0.2084349157744527   T   T   T
  0.2962260633163801  0.1822230434854235  0.3525141560260386   T   T   T
  0.9549687899842716  0.4996261049841977  0.3513714677694942   T   T   T
  0.6441489239757160  0.8781920987669265  0.3587788656589095   T   T   T
  0.9492988774742865  0.8289080752828486  0.4065978077575002   T   T   T
  0.9641213773207161  0.9725280016820219  0.4643235175206260   T   T   T
  0.1558508358177837  0.8481745778380511  0.4688839490688280   T   T   T
  0.0738902461981374  0.2868954947793525  0.4708312261572754   T   T   T
  0.2917934053350139  0.7238541420691244  0.4702276543660205   T   T   T
  0.2964377488630266  0.5320830593369595  0.4062948010317381   T   T   T
  0.4147105975467277  0.9803479672667573  0.4678445189519170   T   T   T
  0.4175012832354409  0.5295479146309442  0.4662305024077230   T   T   T
  0.6359862072644057  0.5239666382555780  0.5381562377373313   T   T   T
  0.6141230791801141  0.1783986512192661  0.4032148527771079   T   T   T
  0.6154057585197283  0.2992771612445848  0.4637952154863820   T   T   T
  0.7562364603160090  0.6420984045806603  0.4775843680343386   T   T   T
  0.8368709603666005  0.1627725448046190  0.4699659161301207   T   T   T
  0.9656468113483178  0.8412251643821643  0.4533818471526244   T   T   T
  0.9568693318278865  0.1581675735401716  0.4840834342284324   T   T   T
  0.2884312872607806  0.8515930142646284  0.4836608877885522   T   T   T
  0.2924170651086258  0.5291544764884911  0.4532995385226992   T   T   T
  0.6284113809861367  0.5197741669709973  0.4924598396473811   T   T   T
  0.6084982901487744  0.1717852229352679  0.4500270384485217   T   T   T
 
  0.00000000E+00  0.00000000E+00  0.00000000E+00
  0.00000000E+00  0.00000000E+00  0.00000000E+00
  0.00000000E+00  0.00000000E+00  0.00000000E+00
  0.00000000E+00  0.00000000E+00  0.00000000E+00
  0.00000000E+00  0.00000000E+00  0.00000000E+00
  0.00000000E+00  0.00000000E+00  0.00000000E+00
  0.00000000E+00  0.00000000E+00  0.00000000E+00
  0.00000000E+00  0.00000000E+00  0.00000000E+00
  0.00000000E+00  0.00000000E+00  0.00000000E+00
  0.00000000E+00  0.00000000E+00  0.00000000E+00
  0.00000000E+00  0.00000000E+00  0.00000000E+00
  0.00000000E+00  0.00000000E+00  0.00000000E+00
  0.00000000E+00  0.00000000E+00  0.00000000E+00
  0.00000000E+00  0.00000000E+00  0.00000000E+00
  0.00000000E+00  0.00000000E+00  0.00000000E+00
  0.00000000E+00  0.00000000E+00  0.00000000E+00
  0.00000000E+00  0.00000000E+00  0.00000000E+00
  0.00000000E+00  0.00000000E+00  0.00000000E+00
  0.00000000E+00  0.00000000E+00  0.00000000E+00
  0.00000000E+00  0.00000000E+00  0.00000000E+00
  0.00000000E+00  0.00000000E+00  0.00000000E+00
  0.00000000E+00  0.00000000E+00  0.00000000E+00
  0.00000000E+00  0.00000000E+00  0.00000000E+00
  0.00000000E+00  0.00000000E+00  0.00000000E+00
  0.00000000E+00  0.00000000E+00  0.00000000E+00
  0.00000000E+00  0.00000000E+00  0.00000000E+00
  0.00000000E+00  0.00000000E+00  0.00000000E+00
  0.00000000E+00  0.00000000E+00  0.00000000E+00
  0.00000000E+00  0.00000000E+00  0.00000000E+00
  0.00000000E+00  0.00000000E+00  0.00000000E+00
  0.00000000E+00  0.00000000E+00  0.00000000E+00
  0.00000000E+00  0.00000000E+00  0.00000000E+00
  0.00000000E+00  0.00000000E+00  0.00000000E+00
  0.00000000E+00  0.00000000E+00  0.00000000E+00
  0.00000000E+00  0.00000000E+00  0.00000000E+00
  0.00000000E+00  0.00000000E+00  0.00000000E+00
  0.00000000E+00  0.00000000E+00  0.00000000E+00
  0.00000000E+00  0.00000000E+00  0.00000000E+00
  0.00000000E+00  0.00000000E+00  0.00000000E+00
  0.00000000E+00  0.00000000E+00  0.00000000E+00
  0.00000000E+00  0.00000000E+00  0.00000000E+00
  0.00000000E+00  0.00000000E+00  0.00000000E+00
  0.00000000E+00  0.00000000E+00  0.00000000E+00
  0.00000000E+00  0.00000000E+00  0.00000000E+00
  0.00000000E+00  0.00000000E+00  0.00000000E+00
  0.00000000E+00  0.00000000E+00  0.00000000E+00
  0.00000000E+00  0.00000000E+00  0.00000000E+00
  0.00000000E+00  0.00000000E+00  0.00000000E+00
  0.00000000E+00  0.00000000E+00  0.00000000E+00
  0.00000000E+00  0.00000000E+00  0.00000000E+00
  0.00000000E+00  0.00000000E+00  0.00000000E+00
  0.00000000E+00  0.00000000E+00  0.00000000E+00
  0.00000000E+00  0.00000000E+00  0.00000000E+00
  0.00000000E+00  0.00000000E+00  0.00000000E+00
  0.00000000E+00  0.00000000E+00  0.00000000E+00
  0.00000000E+00  0.00000000E+00  0.00000000E+00
  0.00000000E+00  0.00000000E+00  0.00000000E+00
  0.00000000E+00  0.00000000E+00  0.00000000E+00
