# Supplementary material for: Gold-in-copper at low *CO coverage enables efficient electromethanation of CO2
Source: Nat Commun. 2021 Jun 7;12:3387. doi: 10.1038/s41467-021-23699-4 (PMC8184940; doi:10.1038/s41467-021-23699-4)
Supplement: Supplementary file 2 — Source Data [file 41467_2021_23699_MOESM2_ESM.zip › Source data_Figure 1/Au2Cu34_3_9_OCCOH]

 Au C Cu H O                            
   1.00000000000000     
     7.7023400000000004    0.0000000000000000    0.0000000000000000
    -3.8511700000000002    6.6704221085850000    0.0000000000000000
     0.0000000000000000    0.0000000000000000   21.2889400000000002
   Au   C    Cu   H    O 
     2     4    34    14    10
Selective dynamics
Direct
  0.7449139234187993  0.7274334027328241  0.2938532063013599   T   T   T
  0.3972409439673442  0.7259351626858321  0.2937274763068146   T   T   T
  0.2943166737815585  0.1765656629532307  0.3662627375052325   T   T   T
  0.1964370466770304  0.9679625568914887  0.3696923849743661   T   T   T
  0.7060290358280007  0.9935846140898399  0.3827836063843397   T   T   T
  0.9369041689359420  0.4598248914828724  0.3616631387131493   T   T   T
  0.0740699999999990  0.0703699999999969  0.0000000000000000   F   F   F
  0.0740699999999990  0.4037000000000006  0.0000000000000000   F   F   F
  0.0740699999999990  0.7370400000000004  0.0000000000000000   F   F   F
  0.1851800000000026  0.2925899999999970  0.0984699999999989   F   F   F
  0.1851800000000026  0.6259299999999968  0.0984699999999989   F   F   F
  0.1851800000000026  0.9592600000000004  0.0984699999999989   F   F   F
  0.4074099999999987  0.0703699999999969  0.0000000000000000   F   F   F
  0.4074099999999987  0.4037000000000006  0.0000000000000000   F   F   F
  0.4074099999999987  0.7370400000000004  0.0000000000000000   F   F   F
  0.5185200000000023  0.2925899999999970  0.0984699999999989   F   F   F
  0.5185200000000023  0.6259299999999968  0.0984699999999989   F   F   F
  0.5185200000000023  0.9592600000000004  0.0984699999999989   F   F   F
  0.7407400000000024  0.0703699999999969  0.0000000000000000   F   F   F
  0.7407400000000024  0.4037000000000006  0.0000000000000000   F   F   F
  0.7407400000000024  0.7370400000000004  0.0000000000000000   F   F   F
  0.8518499999999989  0.2925899999999970  0.0984699999999989   F   F   F
  0.8518499999999989  0.6259299999999968  0.0984699999999989   F   F   F
  0.8518499999999989  0.9592600000000004  0.0984699999999989   F   F   F
  0.0884637245718803  0.7617523949739720  0.2980223751255039   T   T   T
  0.0728027003478068  0.0826752286601133  0.2960767363402665   T   T   T
  0.0666052088947380  0.4003610721300313  0.2918098183559660   T   T   T
  0.2930683655403655  0.5070914964755725  0.1932348484605735   T   T   T
  0.2954520823573773  0.1787598705202187  0.1947455066099950   T   T   T
  0.2957739032457717  0.8521167318879380  0.1935725351462143   T   T   T
  0.4231915181871266  0.0800934353212392  0.2942005292819233   T   T   T
  0.4003260206496874  0.3856994755899354  0.2952671892073857   T   T   T
  0.6309761703300100  0.1786477993763393  0.1969461960575632   T   T   T
  0.6325130000000030  0.8532020000000031  0.1918760000000006   F   F   F
  0.6263607591683492  0.5072190955715641  0.1934958318219134   T   T   T
  0.7433241328670822  0.0727960384783664  0.2975536647323787   T   T   T
  0.7469834900848032  0.3998374641401629  0.2924244927072105   T   T   T
  0.9694688111289061  0.8527708869142303  0.1938087876972901   T   T   T
  0.9668618651057618  0.5216033330631970  0.1942901481595834   T   T   T
  0.9604617510157338  0.1779999101067938  0.1972818612857373   T   T   T
  0.0130903180719377  0.9117907573841785  0.4955321366907261   T   T   T
  0.9486685252673681  0.0257705383783449  0.5440956399458768   T   T   T
  0.1943558703093537  0.8886452806467721  0.5641667277600890   T   T   T
  0.0583234612143915  0.3456694355479257  0.5360965533332256   T   T   T
  0.3092334378479673  0.7786113510635104  0.5408447560173100   T   T   T
  0.3084850389453497  0.4911134449744212  0.4684589475899312   T   T   T
  0.4707240848949730  0.1018542596911094  0.5252890937414783   T   T   T
  0.4164985446738299  0.5552494695670018  0.5331498443331478   T   T   T
  0.6314948555648574  0.5595357412017801  0.6117149686572385   T   T   T
  0.4359736454305840  0.2542526025029970  0.4501350776044803   T   T   T
  0.5928868216840010  0.3445524319850213  0.5287345606276687   T   T   T
  0.7599118925343548  0.6983272122875231  0.5548308401303289   T   T   T
  0.8220098910242081  0.2284726388479298  0.5268523585695994   T   T   T
  0.1023500680007916  0.7422780634749157  0.4280180062099042   T   T   T
  0.1612409276510287  0.8885037468170652  0.4296301200330526   T   T   T
  0.3627109781516675  0.2986981959359429  0.4175509453126066   T   T   T
  0.6836252455279648  0.9409478243017111  0.4345229989901807   T   T   T
  0.9494442318450013  0.4743595131797400  0.4173816181182305   T   T   T
  0.9644318184392630  0.9029444646164724  0.5388290434931826   T   T   T
  0.9316001648558414  0.2262212293865898  0.5497306514073977   T   T   T
  0.3265345898755679  0.8971699016383192  0.5640392643242317   T   T   T
  0.2990313155189078  0.5433550277624295  0.5096282286024124   T   T   T
  0.6321884377012884  0.5686953515386237  0.5661491662193527   T   T   T
  0.5607331567122426  0.2290983550041427  0.5007042321899761   T   T   T
 
  0.00000000E+00  0.00000000E+00  0.00000000E+00
  0.00000000E+00  0.00000000E+00  0.00000000E+00
  0.00000000E+00  0.00000000E+00  0.00000000E+00
  0.00000000E+00  0.00000000E+00  0.00000000E+00
  0.00000000E+00  0.00000000E+00  0.00000000E+00
  0.00000000E+00  0.00000000E+00  0.00000000E+00
  0.00000000E+00  0.00000000E+00  0.00000000E+00
  0.00000000E+00  0.00000000E+00  0.00000000E+00
  0.00000000E+00  0.00000000E+00  0.00000000E+00
  0.00000000E+00  0.00000000E+00  0.00000000E+00
  0.00000000E+00  0.00000000E+00  0.00000000E+00
  0.00000000E+00  0.00000000E+00  0.00000000E+00
  0.00000000E+00  0.00000000E+00  0.00000000E+00
  0.00000000E+00  0.00000000E+00  0.00000000E+00
  0.00000000E+00  0.00000000E+00  0.00000000E+00
  0.00000000E+00  0.00000000E+00  0.00000000E+00
  0.00000000E+00  0.00000000E+00  0.00000000E+00
  0.00000000E+00  0.00000000E+00  0.00000000E+00
  0.00000000E+00  0.00000000E+00  0.00000000E+00
  0.00000000E+00  0.00000000E+00  0.00000000E+00
  0.00000000E+00  0.00000000E+00  0.00000000E+00
  0.00000000E+00  0.00000000E+00  0.00000000E+00
  0.00000000E+00  0.00000000E+00  0.00000000E+00
  0.00000000E+00  0.00000000E+00  0.00000000E+00
  0.00000000E+00  0.00000000E+00  0.00000000E+00
  0.00000000E+00  0.00000000E+00  0.00000000E+00
  0.00000000E+00  0.00000000E+00  0.00000000E+00
  0.00000000E+00  0.00000000E+00  0.00000000E+00
  0.00000000E+00  0.00000000E+00  0.00000000E+00
  0.00000000E+00  0.00000000E+00  0.00000000E+00
  0.00000000E+00  0.00000000E+00  0.00000000E+00
  0.00000000E+00  0.00000000E+00  0.00000000E+00
  0.00000000E+00  0.00000000E+00  0.00000000E+00
  0.00000000E+00  0.00000000E+00  0.00000000E+00
  0.00000000E+00  0.00000000E+00  0.00000000E+00
  0.00000000E+00  0.00000000E+00  0.00000000E+00
  0.00000000E+00  0.00000000E+00  0.00000000E+00
  0.00000000E+00  0.00000000E+00  0.00000000E+00
  0.00000000E+00  0.00000000E+00  0.00000000E+00
  0.00000000E+00  0.00000000E+00  0.00000000E+00
  0.00000000E+00  0.00000000E+00  0.00000000E+00
  0.00000000E+00  0.00000000E+00  0.00000000E+00
  0.00000000E+00  0.00000000E+00  0.00000000E+00
  0.00000000E+00  0.00000000E+00  0.00000000E+00
  0.00000000E+00  0.00000000E+00  0.00000000E+00
  0.00000000E+00  0.00000000E+00  0.00000000E+00
  0.00000000E+00  0.00000000E+00  0.00000000E+00
  0.00000000E+00  0.00000000E+00  0.00000000E+00
  0.00000000E+00  0.00000000E+00  0.00000000E+00
  0.00000000E+00  0.00000000E+00  0.00000000E+00
  0.00000000E+00  0.00000000E+00  0.00000000E+00
  0.00000000E+00  0.00000000E+00  0.00000000E+00
  0.00000000E+00  0.00000000E+00  0.00000000E+00
  0.00000000E+00  0.00000000E+00  0.00000000E+00
  0.00000000E+00  0.00000000E+00  0.00000000E+00
  0.00000000E+00  0.00000000E+00  0.00000000E+00
  0.00000000E+00  0.00000000E+00  0.00000000E+00
  0.00000000E+00  0.00000000E+00  0.00000000E+00
  0.00000000E+00  0.00000000E+00  0.00000000E+00
  0.00000000E+00  0.00000000E+00  0.00000000E+00
  0.00000000E+00  0.00000000E+00  0.00000000E+00
  0.00000000E+00  0.00000000E+00  0.00000000E+00
  0.00000000E+00  0.00000000E+00  0.00000000E+00
  0.00000000E+00  0.00000000E+00  0.00000000E+00
