# Supplementary material for: Gold-in-copper at low *CO coverage enables efficient electromethanation of CO2
Source: Nat Commun. 2021 Jun 7;12:3387. doi: 10.1038/s41467-021-23699-4 (PMC8184940; doi:10.1038/s41467-021-23699-4)
Supplement: Supplementary file 2 — Source Data [file 41467_2021_23699_MOESM2_ESM.zip › Source data_Figure 1/Au2Cu34_4_9_CHO]

 Au C Cu H O                            
   1.00000000000000     
     7.7023400000000004    0.0000000000000000    0.0000000000000000
    -3.8511700000000002    6.6704221085850000    0.0000000000000000
     0.0000000000000000    0.0000000000000000   21.2889400000000002
   Au   C    Cu   H    O 
     2     4    34    14    10
Selective dynamics
Direct
  0.7425145913932928  0.7329029096971696  0.2978317624003201   T   T   T
  0.4026022083219655  0.7510259319037421  0.3004530995565899   T   T   T
  0.3780457825504636  0.0831240185278070  0.3908657148912095   T   T   T
  0.8934391094253016  0.5580637167311496  0.3659999359203380   T   T   T
  0.2788728544178314  0.4714804876253522  0.3627634474975035   T   T   T
  0.8798005255895540  0.0368208007966932  0.3660176366495871   T   T   T
  0.0740699999999990  0.0703699999999969  0.0000000000000000   F   F   F
  0.0740699999999990  0.4037000000000006  0.0000000000000000   F   F   F
  0.0740699999999990  0.7370400000000004  0.0000000000000000   F   F   F
  0.1851800000000026  0.2925899999999970  0.0984699999999989   F   F   F
  0.1851800000000026  0.6259299999999968  0.0984699999999989   F   F   F
  0.1851800000000026  0.9592600000000004  0.0984699999999989   F   F   F
  0.4074099999999987  0.0703699999999969  0.0000000000000000   F   F   F
  0.4074099999999987  0.4037000000000006  0.0000000000000000   F   F   F
  0.4074099999999987  0.7370400000000004  0.0000000000000000   F   F   F
  0.5185200000000023  0.2925899999999970  0.0984699999999989   F   F   F
  0.5185200000000023  0.6259299999999968  0.0984699999999989   F   F   F
  0.5185200000000023  0.9592600000000004  0.0984699999999989   F   F   F
  0.7407400000000024  0.0703699999999969  0.0000000000000000   F   F   F
  0.7407400000000024  0.4037000000000006  0.0000000000000000   F   F   F
  0.7407400000000024  0.7370400000000004  0.0000000000000000   F   F   F
  0.8518499999999989  0.2925899999999970  0.0984699999999989   F   F   F
  0.8518499999999989  0.6259299999999968  0.0984699999999989   F   F   F
  0.8518499999999989  0.9592600000000004  0.0984699999999989   F   F   F
  0.0727571358268921  0.7393848424211303  0.2908849512828071   T   T   T
  0.0756020771287421  0.0744117141747383  0.2903413346654615   T   T   T
  0.0756337732165145  0.4027338655610038  0.2922654313492877   T   T   T
  0.2993439999999978  0.5165369999999996  0.1923389999999969   F   F   F
  0.2980147393860467  0.1828528889971537  0.1958364002480128   T   T   T
  0.2962076533320682  0.8527867115050450  0.1941503341719716   T   T   T
  0.4081462647044465  0.0842119387566190  0.3000056392159821   T   T   T
  0.4004608217062420  0.3940406920440819  0.2944572396503498   T   T   T
  0.6287832748220779  0.1804080946590153  0.1983938839621792   T   T   T
  0.6315393280938693  0.8525701701521324  0.1930081197423330   T   T   T
  0.6272680306557106  0.5098887434928435  0.1946923409057977   T   T   T
  0.7512923865898175  0.0844832730698858  0.2949102886521155   T   T   T
  0.7466507270056250  0.3987189442940569  0.2946295433294182   T   T   T
  0.9661278747862732  0.8508099468592875  0.1928198464511675   T   T   T
  0.9643697695405923  0.5146071690000923  0.1940652327363513   T   T   T
  0.9638807231806348  0.1848762356380091  0.1939251297295635   T   T   T
  0.0951636488369173  0.8389272145053740  0.4821221351058455   T   T   T
  0.1198095254874520 -0.0004441023314432  0.5357394633322243   T   T   T
  0.3258039468305097  0.8862283446425998  0.5449262806857550   T   T   T
  0.2299660573668631  0.3161081465493128  0.5492488369529390   T   T   T
  0.4617330528681481  0.7659703475233073  0.5481216154050493   T   T   T
  0.4329850140299551  0.5464701069554864  0.4857826639345748   T   T   T
  0.5843029245862100  0.0257408238097163  0.5456842299358801   T   T   T
  0.5839775801186144  0.5676645908619515  0.5419723662806207   T   T   T
  0.7930265945917331  0.5618561367659680  0.6176742986051296   T   T   T
  0.7204830842246439  0.2106937692650745  0.4796788152327786   T   T   T
  0.7778903335305166  0.3335514471122930  0.5427750911834431   T   T   T
  0.9186004945874547  0.6754690536950008  0.5570557221665452   T   T   T
  0.9963563621497605  0.1945721507161996  0.5373967787575188   T   T   T
  0.2173751791786976  0.0086694702034244  0.4068021406157257   T   T   T
  0.1214843325911411  0.8675278103436851  0.5272053904179326   T   T   T
  0.1087937306824606  0.1847699208904691  0.5560551100007795   T   T   T
  0.4561343534978163  0.8931967223404990  0.5610212273822851   T   T   T
  0.4596827132078883  0.5713644462383087  0.5313287928621395   T   T   T
  0.7899283893639590  0.5545137201607403  0.5719869194453890   T   T   T
  0.7656036572257831  0.2100011825956180  0.5233785518945804   T   T   T
  0.9269083992905551  0.5935592893357688  0.4205488821837813   T   T   T
  0.2756172870188623  0.4758951450079759  0.4191620103919890   T   T   T
  0.8983308936627584  0.0249394579224346  0.4209804029148877   T   T   T
  0.5049351827331144  0.1472906963699261  0.4331140035755742   T   T   T
 
  0.00000000E+00  0.00000000E+00  0.00000000E+00
  0.00000000E+00  0.00000000E+00  0.00000000E+00
  0.00000000E+00  0.00000000E+00  0.00000000E+00
  0.00000000E+00  0.00000000E+00  0.00000000E+00
  0.00000000E+00  0.00000000E+00  0.00000000E+00
  0.00000000E+00  0.00000000E+00  0.00000000E+00
  0.00000000E+00  0.00000000E+00  0.00000000E+00
  0.00000000E+00  0.00000000E+00  0.00000000E+00
  0.00000000E+00  0.00000000E+00  0.00000000E+00
  0.00000000E+00  0.00000000E+00  0.00000000E+00
  0.00000000E+00  0.00000000E+00  0.00000000E+00
  0.00000000E+00  0.00000000E+00  0.00000000E+00
  0.00000000E+00  0.00000000E+00  0.00000000E+00
  0.00000000E+00  0.00000000E+00  0.00000000E+00
  0.00000000E+00  0.00000000E+00  0.00000000E+00
  0.00000000E+00  0.00000000E+00  0.00000000E+00
  0.00000000E+00  0.00000000E+00  0.00000000E+00
  0.00000000E+00  0.00000000E+00  0.00000000E+00
  0.00000000E+00  0.00000000E+00  0.00000000E+00
  0.00000000E+00  0.00000000E+00  0.00000000E+00
  0.00000000E+00  0.00000000E+00  0.00000000E+00
  0.00000000E+00  0.00000000E+00  0.00000000E+00
  0.00000000E+00  0.00000000E+00  0.00000000E+00
  0.00000000E+00  0.00000000E+00  0.00000000E+00
  0.00000000E+00  0.00000000E+00  0.00000000E+00
  0.00000000E+00  0.00000000E+00  0.00000000E+00
  0.00000000E+00  0.00000000E+00  0.00000000E+00
  0.00000000E+00  0.00000000E+00  0.00000000E+00
  0.00000000E+00  0.00000000E+00  0.00000000E+00
  0.00000000E+00  0.00000000E+00  0.00000000E+00
  0.00000000E+00  0.00000000E+00  0.00000000E+00
  0.00000000E+00  0.00000000E+00  0.00000000E+00
  0.00000000E+00  0.00000000E+00  0.00000000E+00
  0.00000000E+00  0.00000000E+00  0.00000000E+00
  0.00000000E+00  0.00000000E+00  0.00000000E+00
  0.00000000E+00  0.00000000E+00  0.00000000E+00
  0.00000000E+00  0.00000000E+00  0.00000000E+00
  0.00000000E+00  0.00000000E+00  0.00000000E+00
  0.00000000E+00  0.00000000E+00  0.00000000E+00
  0.00000000E+00  0.00000000E+00  0.00000000E+00
  0.00000000E+00  0.00000000E+00  0.00000000E+00
  0.00000000E+00  0.00000000E+00  0.00000000E+00
  0.00000000E+00  0.00000000E+00  0.00000000E+00
  0.00000000E+00  0.00000000E+00  0.00000000E+00
  0.00000000E+00  0.00000000E+00  0.00000000E+00
  0.00000000E+00  0.00000000E+00  0.00000000E+00
  0.00000000E+00  0.00000000E+00  0.00000000E+00
  0.00000000E+00  0.00000000E+00  0.00000000E+00
  0.00000000E+00  0.00000000E+00  0.00000000E+00
  0.00000000E+00  0.00000000E+00  0.00000000E+00
  0.00000000E+00  0.00000000E+00  0.00000000E+00
  0.00000000E+00  0.00000000E+00  0.00000000E+00
  0.00000000E+00  0.00000000E+00  0.00000000E+00
  0.00000000E+00  0.00000000E+00  0.00000000E+00
  0.00000000E+00  0.00000000E+00  0.00000000E+00
  0.00000000E+00  0.00000000E+00  0.00000000E+00
  0.00000000E+00  0.00000000E+00  0.00000000E+00
  0.00000000E+00  0.00000000E+00  0.00000000E+00
  0.00000000E+00  0.00000000E+00  0.00000000E+00
  0.00000000E+00  0.00000000E+00  0.00000000E+00
  0.00000000E+00  0.00000000E+00  0.00000000E+00
  0.00000000E+00  0.00000000E+00  0.00000000E+00
  0.00000000E+00  0.00000000E+00  0.00000000E+00
  0.00000000E+00  0.00000000E+00  0.00000000E+00
