# Supplementary material for: Gold-in-copper at low *CO coverage enables efficient electromethanation of CO2
Source: Nat Commun. 2021 Jun 7;12:3387. doi: 10.1038/s41467-021-23699-4 (PMC8184940; doi:10.1038/s41467-021-23699-4)
Supplement: Supplementary file 2 — Source Data [file 41467_2021_23699_MOESM2_ESM.zip › Source data_Figure 1/Au2Cu34_4_9_CO]

 Au C Cu H O                            
   1.00000000000000     
     7.7023400000000004    0.0000000000000000    0.0000000000000000
    -3.8511700000000002    6.6704221085850000    0.0000000000000000
     0.0000000000000000    0.0000000000000000   21.2889400000000002
   Au   C    Cu   H    O 
     2     4    34    13    10
Selective dynamics
Direct
  0.7396367368474830  0.7306327408064222  0.2944422554148830   T   T   T
  0.3982957442379588  0.7436002564975631  0.3006031336849640   T   T   T
  0.4974343678242879  0.2496494819983537  0.3644167481021240   T   T   T
  0.9239867747458874  0.5704173130019601  0.3664751112879850   T   T   T
  0.2992789820722174  0.4974623246791564  0.3661289289947935   T   T   T
  0.9303349470486760  0.1281254187717981  0.3592339568574118   T   T   T
  0.0740699999999990  0.0703699999999969  0.0000000000000000   F   F   F
  0.0740699999999990  0.4037000000000006  0.0000000000000000   F   F   F
  0.0740699999999990  0.7370400000000004  0.0000000000000000   F   F   F
  0.1851800000000026  0.2925899999999970  0.0984699999999989   F   F   F
  0.1851800000000026  0.6259299999999968  0.0984699999999989   F   F   F
  0.1851800000000026  0.9592600000000004  0.0984699999999989   F   F   F
  0.4074099999999987  0.0703699999999969  0.0000000000000000   F   F   F
  0.4074099999999987  0.4037000000000006  0.0000000000000000   F   F   F
  0.4074099999999987  0.7370400000000004  0.0000000000000000   F   F   F
  0.5185200000000023  0.2925899999999970  0.0984699999999989   F   F   F
  0.5185200000000023  0.6259299999999968  0.0984699999999989   F   F   F
  0.5185200000000023  0.9592600000000004  0.0984699999999989   F   F   F
  0.7407400000000024  0.0703699999999969  0.0000000000000000   F   F   F
  0.7407400000000024  0.4037000000000006  0.0000000000000000   F   F   F
  0.7407400000000024  0.7370400000000004  0.0000000000000000   F   F   F
  0.8518499999999989  0.2925899999999970  0.0984699999999989   F   F   F
  0.8518499999999989  0.6259299999999968  0.0984699999999989   F   F   F
  0.8518499999999989  0.9592600000000004  0.0984699999999989   F   F   F
  0.0698676679096884  0.7344048951267518  0.2930015023781101   T   T   T
  0.0737246429746178  0.0646841524415202  0.2913280190509072   T   T   T
  0.0658867850620641  0.3853151869463434  0.2999345853667911   T   T   T
  0.2942002428814491  0.5093871592075183  0.1950847620876323   T   T   T
  0.2942915999807765  0.1836502967615645  0.1954410108986875   T   T   T
  0.2922167524983365  0.8476589921240877  0.1937226460510786   T   T   T
  0.4020552581917387  0.0715897837512420  0.2912066847536507   T   T   T
  0.3992877504837141  0.3848430399342577  0.3014054827189325   T   T   T
  0.6299522026866007  0.1816979066040440  0.1953554057701699   T   T   T
  0.6276966304390988  0.8491913685233622  0.1918236788562519   T   T   T
  0.6239812022855462  0.5048292060471165  0.1947336603550875   T   T   T
  0.7404570163236205  0.0727998751042315  0.2900351200998990   T   T   T
  0.7383498785618813  0.3891821030671741  0.3005683907213929   T   T   T
  0.9655896873377919  0.8470986550266797  0.1924654848010850   T   T   T
  0.9617624982766217  0.5097819862942480  0.1967627099200790   T   T   T
  0.9634050285119573  0.1826530543461007  0.1932785900123108   T   T   T
  0.1755998653274162  0.9448776716428517  0.4662455758040400   T   T   T
  0.1761601718114484  0.0565818241964496  0.5304583559526718   T   T   T
  0.3692687646370721  0.9334968845016425  0.5311087727997025   T   T   T
  0.2855399486975664  0.3614647523471527  0.5563322450874860   T   T   T
  0.4996395424802204  0.8039979719243437  0.5397119045202765   T   T   T
  0.4526214343074169  0.5711629412185366  0.4841221662217974   T   T   T
  0.6284651291035797  0.0635709916284452  0.5358623849968338   T   T   T
  0.6272687615846398  0.6097136204149213  0.5339259612696072   T   T   T
  0.8626794031526323  0.6173191992119761  0.5996200159488173   T   T   T
  0.8591917534961617  0.2358932426546470  0.4769434139018898   T   T   T
  0.8326141852964779  0.3749105448743469  0.5276058011322129   T   T   T
  0.9648454888823677  0.7197060789565601  0.5355048410581059   T   T   T
  0.0499034268782742  0.2387935128635716  0.5525398197724345   T   T   T
  0.1771440842024366  0.9324135634644152  0.5119173415979196   T   T   T
  0.1681294810829584  0.2282027462165096  0.5648608436203487   T   T   T
  0.4955951533963833  0.9349864202857631  0.5490839281876209   T   T   T
  0.4981262404027705  0.6089227360904104  0.5283312199897474   T   T   T
  0.8431548278896779  0.6015098034219052  0.5543132020075748   T   T   T
  0.8283513826312739  0.2445012579774102  0.5215777504754989   T   T   T
  0.4924264983575264  0.2346359410389454  0.4205166167825268   T   T   T
  0.9377131086359254  0.5830975740742419  0.4222317736691737   T   T   T
  0.2930299762101776  0.5074646558182394  0.4226858825617459   T   T   T
  0.9199188382342356  0.1104881826211477  0.4155873781690549   T   T   T
 
  0.00000000E+00  0.00000000E+00  0.00000000E+00
  0.00000000E+00  0.00000000E+00  0.00000000E+00
  0.00000000E+00  0.00000000E+00  0.00000000E+00
  0.00000000E+00  0.00000000E+00  0.00000000E+00
  0.00000000E+00  0.00000000E+00  0.00000000E+00
  0.00000000E+00  0.00000000E+00  0.00000000E+00
  0.00000000E+00  0.00000000E+00  0.00000000E+00
  0.00000000E+00  0.00000000E+00  0.00000000E+00
  0.00000000E+00  0.00000000E+00  0.00000000E+00
  0.00000000E+00  0.00000000E+00  0.00000000E+00
  0.00000000E+00  0.00000000E+00  0.00000000E+00
  0.00000000E+00  0.00000000E+00  0.00000000E+00
  0.00000000E+00  0.00000000E+00  0.00000000E+00
  0.00000000E+00  0.00000000E+00  0.00000000E+00
  0.00000000E+00  0.00000000E+00  0.00000000E+00
  0.00000000E+00  0.00000000E+00  0.00000000E+00
  0.00000000E+00  0.00000000E+00  0.00000000E+00
  0.00000000E+00  0.00000000E+00  0.00000000E+00
  0.00000000E+00  0.00000000E+00  0.00000000E+00
  0.00000000E+00  0.00000000E+00  0.00000000E+00
  0.00000000E+00  0.00000000E+00  0.00000000E+00
  0.00000000E+00  0.00000000E+00  0.00000000E+00
  0.00000000E+00  0.00000000E+00  0.00000000E+00
  0.00000000E+00  0.00000000E+00  0.00000000E+00
  0.00000000E+00  0.00000000E+00  0.00000000E+00
  0.00000000E+00  0.00000000E+00  0.00000000E+00
  0.00000000E+00  0.00000000E+00  0.00000000E+00
  0.00000000E+00  0.00000000E+00  0.00000000E+00
  0.00000000E+00  0.00000000E+00  0.00000000E+00
  0.00000000E+00  0.00000000E+00  0.00000000E+00
  0.00000000E+00  0.00000000E+00  0.00000000E+00
  0.00000000E+00  0.00000000E+00  0.00000000E+00
  0.00000000E+00  0.00000000E+00  0.00000000E+00
  0.00000000E+00  0.00000000E+00  0.00000000E+00
  0.00000000E+00  0.00000000E+00  0.00000000E+00
  0.00000000E+00  0.00000000E+00  0.00000000E+00
  0.00000000E+00  0.00000000E+00  0.00000000E+00
  0.00000000E+00  0.00000000E+00  0.00000000E+00
  0.00000000E+00  0.00000000E+00  0.00000000E+00
  0.00000000E+00  0.00000000E+00  0.00000000E+00
  0.00000000E+00  0.00000000E+00  0.00000000E+00
  0.00000000E+00  0.00000000E+00  0.00000000E+00
  0.00000000E+00  0.00000000E+00  0.00000000E+00
  0.00000000E+00  0.00000000E+00  0.00000000E+00
  0.00000000E+00  0.00000000E+00  0.00000000E+00
  0.00000000E+00  0.00000000E+00  0.00000000E+00
  0.00000000E+00  0.00000000E+00  0.00000000E+00
  0.00000000E+00  0.00000000E+00  0.00000000E+00
  0.00000000E+00  0.00000000E+00  0.00000000E+00
  0.00000000E+00  0.00000000E+00  0.00000000E+00
  0.00000000E+00  0.00000000E+00  0.00000000E+00
  0.00000000E+00  0.00000000E+00  0.00000000E+00
  0.00000000E+00  0.00000000E+00  0.00000000E+00
  0.00000000E+00  0.00000000E+00  0.00000000E+00
  0.00000000E+00  0.00000000E+00  0.00000000E+00
  0.00000000E+00  0.00000000E+00  0.00000000E+00
  0.00000000E+00  0.00000000E+00  0.00000000E+00
  0.00000000E+00  0.00000000E+00  0.00000000E+00
  0.00000000E+00  0.00000000E+00  0.00000000E+00
  0.00000000E+00  0.00000000E+00  0.00000000E+00
  0.00000000E+00  0.00000000E+00  0.00000000E+00
  0.00000000E+00  0.00000000E+00  0.00000000E+00
  0.00000000E+00  0.00000000E+00  0.00000000E+00
