# Supplementary material for: Gold-in-copper at low *CO coverage enables efficient electromethanation of CO2
Source: Nat Commun. 2021 Jun 7;12:3387. doi: 10.1038/s41467-021-23699-4 (PMC8184940; doi:10.1038/s41467-021-23699-4)
Supplement: Supplementary file 2 — Source Data [file 41467_2021_23699_MOESM2_ESM.zip › Source data_Figure 1/Au2Cu34_4_9_H_CO]

 Au C Cu H O                            
   1.00000000000000     
     7.7023400000000004    0.0000000000000000    0.0000000000000000
    -3.8511700000000002    6.6704221085850000    0.0000000000000000
     0.0000000000000000    0.0000000000000000   21.2889400000000002
   Au   C    Cu   H    O 
     2     3    34    14     9
Selective dynamics
Direct
  0.7368236626155074  0.7265389686725398  0.2973910073721059   T   T   T
  0.3993264890600751  0.7473215733466188  0.3029771744434883   T   T   T
  0.8866695039975537  0.5599228046722255  0.3641362590141725   T   T   T
  0.2582855754773102  0.4774413459053930  0.3621930392358008   T   T   T
  0.8734853411501957  0.0231267084359610  0.3663498525189904   T   T   T
  0.0740699999999990  0.0703699999999969  0.0000000000000000   F   F   F
  0.0740699999999990  0.4037000000000006  0.0000000000000000   F   F   F
  0.0740699999999990  0.7370400000000004  0.0000000000000000   F   F   F
  0.1851800000000026  0.2925899999999970  0.0984699999999989   F   F   F
  0.1851800000000026  0.6259299999999968  0.0984699999999989   F   F   F
  0.1851800000000026  0.9592600000000004  0.0984699999999989   F   F   F
  0.4074099999999987  0.0703699999999969  0.0000000000000000   F   F   F
  0.4074099999999987  0.4037000000000006  0.0000000000000000   F   F   F
  0.4074099999999987  0.7370400000000004  0.0000000000000000   F   F   F
  0.5185200000000023  0.2925899999999970  0.0984699999999989   F   F   F
  0.5185200000000023  0.6259299999999968  0.0984699999999989   F   F   F
  0.5185200000000023  0.9592600000000004  0.0984699999999989   F   F   F
  0.7407400000000024  0.0703699999999969  0.0000000000000000   F   F   F
  0.7407400000000024  0.4037000000000006  0.0000000000000000   F   F   F
  0.7407400000000024  0.7370400000000004  0.0000000000000000   F   F   F
  0.8518499999999989  0.2925899999999970  0.0984699999999989   F   F   F
  0.8518499999999989  0.6259299999999968  0.0984699999999989   F   F   F
  0.8518499999999989  0.9592600000000004  0.0984699999999989   F   F   F
  0.0704007997246397  0.7369802242193485  0.2927344385734779   T   T   T
  0.0767492979442538  0.0694766098577502  0.2951743989115489   T   T   T
  0.0695366030960229  0.3993916938249077  0.2903343144373912   T   T   T
  0.2993439999999978  0.5165369999999996  0.1923389999999969   F   F   F
  0.2940494963490807  0.1833627100554494  0.1942048955375084   T   T   T
  0.2938263711021033  0.8494434722130469  0.1942152747031190   T   T   T
  0.4085883878679942  0.0777510429084059  0.2918870884648009   T   T   T
  0.3954094090553090  0.3876515535011890  0.2978506360847396   T   T   T
  0.6310963603254509  0.1803323806371786  0.1965518561170979   T   T   T
  0.6305110272848848  0.8508342271299314  0.1929821300083877   T   T   T
  0.6241775234343504  0.5075748829592561  0.1946452936384218   T   T   T
  0.7466356696984363  0.0795938579603864  0.2963759432600341   T   T   T
  0.7406466399286427  0.3912718486364555  0.2941520408328948   T   T   T
  0.9655102058058888  0.8507088996756501  0.1935322082433216   T   T   T
  0.9632043974870514  0.5146931253940069  0.1939065983538949   T   T   T
  0.9638200845165829  0.1817030660602515  0.1953554673881262   T   T   T
  0.2946051803791158  0.1595648894366340  0.3399090087606948   T   T   T
  0.0885660030510619  0.8585131094788953  0.4659984983083962   T   T   T
  0.1247833158230472  0.0135799034713073  0.5234474844729518   T   T   T
  0.3252515168627337  0.8959627169483816  0.5250633947877028   T   T   T
  0.2329697556300310  0.3246354405771152  0.5470770858123641   T   T   T
  0.4629001523312729  0.7723873855776694  0.5327038963001817   T   T   T
  0.4159282713183934  0.5429981205636496  0.4786625682179574   T   T   T
  0.5839599270686963  0.0314888670950055  0.5242795434204283   T   T   T
  0.5863418911721109  0.5792674907664941  0.5306275978651299   T   T   T
  0.8057629594831833  0.5681864829481935  0.6016671274901608   T   T   T
  0.8090174298288640  0.2412910225985107  0.4629561588730546   T   T   T
  0.7860460159920797  0.3523033684439197  0.5225035266136995   T   T   T
  0.9234657428498088  0.6860994642349693  0.5406185507621969   T   T   T
  0.0003271292360512  0.2030147648654156  0.5358453599723053   T   T   T
  0.1286390971604278  0.8862234342457499  0.5103079401094817   T   T   T
  0.1132460622199514  0.1915546120972352  0.5530711811163200   T   T   T
  0.4578591046563840  0.9044607094023018  0.5405199081023844   T   T   T
  0.4580816214560101  0.5784235788110280  0.5232985126980925   T   T   T
  0.7967279587270758  0.5650721065107480  0.5560101370931840   T   T   T
  0.7785727307904283  0.2253992398943332  0.5079194072665363   T   T   T
  0.9075805682652380  0.5831801770242732  0.4199977527497646   T   T   T
  0.2501279493534618  0.4719126130813332  0.4190255834844201   T   T   T
  0.8836901684958712  0.0089250505956525  0.4220463918252502   T   T   T
 
  0.00000000E+00  0.00000000E+00  0.00000000E+00
  0.00000000E+00  0.00000000E+00  0.00000000E+00
  0.00000000E+00  0.00000000E+00  0.00000000E+00
  0.00000000E+00  0.00000000E+00  0.00000000E+00
  0.00000000E+00  0.00000000E+00  0.00000000E+00
  0.00000000E+00  0.00000000E+00  0.00000000E+00
  0.00000000E+00  0.00000000E+00  0.00000000E+00
  0.00000000E+00  0.00000000E+00  0.00000000E+00
  0.00000000E+00  0.00000000E+00  0.00000000E+00
  0.00000000E+00  0.00000000E+00  0.00000000E+00
  0.00000000E+00  0.00000000E+00  0.00000000E+00
  0.00000000E+00  0.00000000E+00  0.00000000E+00
  0.00000000E+00  0.00000000E+00  0.00000000E+00
  0.00000000E+00  0.00000000E+00  0.00000000E+00
  0.00000000E+00  0.00000000E+00  0.00000000E+00
  0.00000000E+00  0.00000000E+00  0.00000000E+00
  0.00000000E+00  0.00000000E+00  0.00000000E+00
  0.00000000E+00  0.00000000E+00  0.00000000E+00
  0.00000000E+00  0.00000000E+00  0.00000000E+00
  0.00000000E+00  0.00000000E+00  0.00000000E+00
  0.00000000E+00  0.00000000E+00  0.00000000E+00
  0.00000000E+00  0.00000000E+00  0.00000000E+00
  0.00000000E+00  0.00000000E+00  0.00000000E+00
  0.00000000E+00  0.00000000E+00  0.00000000E+00
  0.00000000E+00  0.00000000E+00  0.00000000E+00
  0.00000000E+00  0.00000000E+00  0.00000000E+00
  0.00000000E+00  0.00000000E+00  0.00000000E+00
  0.00000000E+00  0.00000000E+00  0.00000000E+00
  0.00000000E+00  0.00000000E+00  0.00000000E+00
  0.00000000E+00  0.00000000E+00  0.00000000E+00
  0.00000000E+00  0.00000000E+00  0.00000000E+00
  0.00000000E+00  0.00000000E+00  0.00000000E+00
  0.00000000E+00  0.00000000E+00  0.00000000E+00
  0.00000000E+00  0.00000000E+00  0.00000000E+00
  0.00000000E+00  0.00000000E+00  0.00000000E+00
  0.00000000E+00  0.00000000E+00  0.00000000E+00
  0.00000000E+00  0.00000000E+00  0.00000000E+00
  0.00000000E+00  0.00000000E+00  0.00000000E+00
  0.00000000E+00  0.00000000E+00  0.00000000E+00
  0.00000000E+00  0.00000000E+00  0.00000000E+00
  0.00000000E+00  0.00000000E+00  0.00000000E+00
  0.00000000E+00  0.00000000E+00  0.00000000E+00
  0.00000000E+00  0.00000000E+00  0.00000000E+00
  0.00000000E+00  0.00000000E+00  0.00000000E+00
  0.00000000E+00  0.00000000E+00  0.00000000E+00
  0.00000000E+00  0.00000000E+00  0.00000000E+00
  0.00000000E+00  0.00000000E+00  0.00000000E+00
  0.00000000E+00  0.00000000E+00  0.00000000E+00
  0.00000000E+00  0.00000000E+00  0.00000000E+00
  0.00000000E+00  0.00000000E+00  0.00000000E+00
  0.00000000E+00  0.00000000E+00  0.00000000E+00
  0.00000000E+00  0.00000000E+00  0.00000000E+00
  0.00000000E+00  0.00000000E+00  0.00000000E+00
  0.00000000E+00  0.00000000E+00  0.00000000E+00
  0.00000000E+00  0.00000000E+00  0.00000000E+00
  0.00000000E+00  0.00000000E+00  0.00000000E+00
  0.00000000E+00  0.00000000E+00  0.00000000E+00
  0.00000000E+00  0.00000000E+00  0.00000000E+00
  0.00000000E+00  0.00000000E+00  0.00000000E+00
  0.00000000E+00  0.00000000E+00  0.00000000E+00
  0.00000000E+00  0.00000000E+00  0.00000000E+00
  0.00000000E+00  0.00000000E+00  0.00000000E+00
