# Supplementary material for: Gold-in-copper at low *CO coverage enables efficient electromethanation of CO2
Source: Nat Commun. 2021 Jun 7;12:3387. doi: 10.1038/s41467-021-23699-4 (PMC8184940; doi:10.1038/s41467-021-23699-4)
Supplement: Supplementary file 2 — Source Data [file 41467_2021_23699_MOESM2_ESM.zip › Source data_Figure 1/Au2Cu34_4_9_H_H]

 Au Cu H O                              
   1.00000000000000     
     7.7023400000000004    0.0000000000000000    0.0000000000000000
    -3.8511700000000002    6.6704221085850000    0.0000000000000000
     0.0000000000000000    0.0000000000000000   21.2889400000000002
   Au   Cu   H    O 
     2    34    17     6
Selective dynamics
Direct
  0.7473124683297999  0.7390265237700827  0.3037266314103231   T   T   T
  0.3992292077576510  0.7398980386305726  0.3020833298508252   T   T   T
  0.0740699999999990  0.0703699999999969  0.0000000000000000   F   F   F
  0.0740699999999990  0.4037000000000006  0.0000000000000000   F   F   F
  0.0740699999999990  0.7370400000000004  0.0000000000000000   F   F   F
  0.1851800000000026  0.2925899999999970  0.0984699999999989   F   F   F
  0.1851800000000026  0.6259299999999968  0.0984699999999989   F   F   F
  0.1851800000000026  0.9592600000000004  0.0984699999999989   F   F   F
  0.4074099999999987  0.0703699999999969  0.0000000000000000   F   F   F
  0.4074099999999987  0.4037000000000006  0.0000000000000000   F   F   F
  0.4074099999999987  0.7370400000000004  0.0000000000000000   F   F   F
  0.5185200000000023  0.2925899999999970  0.0984699999999989   F   F   F
  0.5185200000000023  0.6259299999999968  0.0984699999999989   F   F   F
  0.5185200000000023  0.9592600000000004  0.0984699999999989   F   F   F
  0.7407400000000024  0.0703699999999969  0.0000000000000000   F   F   F
  0.7407400000000024  0.4037000000000006  0.0000000000000000   F   F   F
  0.7407400000000024  0.7370400000000004  0.0000000000000000   F   F   F
  0.8518499999999989  0.2925899999999970  0.0984699999999989   F   F   F
  0.8518499999999989  0.6259299999999968  0.0984699999999989   F   F   F
  0.8518499999999989  0.9592600000000004  0.0984699999999989   F   F   F
  0.0726699737358052  0.7360821558027905  0.2913326560787823   T   T   T
  0.0770556175199223  0.0734742133806809  0.2909967643363125   T   T   T
  0.0627607041115197  0.3909484426040810  0.2947987417201344   T   T   T
  0.2937552218144769  0.5104397781072326  0.1942151889647820   T   T   T
  0.2949272852617010  0.1829388427001179  0.1945192887417533   T   T   T
  0.2937161906489628  0.8494912343846450  0.1944812886643510   T   T   T
  0.4040310639624308  0.0735692537726725  0.2922998955991214   T   T   T
  0.3990280036314675  0.3904166128141247  0.2957469629699691   T   T   T
  0.6300893741261784  0.1823616500910253  0.1946821115400554   T   T   T
  0.6303656562231623  0.8484485542966973  0.1942744318265876   T   T   T
  0.6262602932513315  0.5131229675383958  0.1944170420563097   T   T   T
  0.7402989659519127  0.0744779561347702  0.2917794335338043   T   T   T
  0.7352790548076934  0.3941038885952135  0.2960243143064997   T   T   T
  0.9635011467628737  0.8485574172305067  0.1930645397267145   T   T   T
  0.9603461423738769  0.5116911378917128  0.1962498396372743   T   T   T
  0.9616281710884408  0.1808638105051476  0.1933855608551882   T   T   T
  0.5095392147689857  0.2784716038474864  0.3391178348979945   T   T   T
  0.8750457084279492  0.6117822236073982  0.3420161214983317   T   T   T
  0.2762165213216526  0.4898589655725138  0.3407037106428413   T   T   T
  0.9505751555075415  0.1692607325701889  0.3363444329699002   T   T   T
  0.1964399019264866  0.9331005095803241  0.3919148478178083   T   T   T
  0.2006533845214800  0.0750238469905586  0.4492887726321333   T   T   T
  0.3908004816078429  0.9505420699440322  0.4588436034563549   T   T   T
  0.3129628792436789  0.3915097558653433  0.4611027864244321   T   T   T
  0.5293667136784087  0.8298750817148631  0.4644180111107468   T   T   T
  0.5524228708195801  0.6481960076020182  0.4012928000888631   T   T   T
  0.6478451351068314  0.0860225992348209  0.4621481151892983   T   T   T
  0.6621669301068759  0.6408673702094047  0.4631595615415769   T   T   T
  0.8968768642734820  0.6420233330416666  0.5307948605638212   T   T   T
  0.8459103804853346  0.2795316209097708  0.3973586125937379   T   T   T
  0.8511491899483580  0.4046215306198018  0.4576028356382872   T   T   T
  0.9975740225966657  0.7482943274296738  0.4664703500180579   T   T   T
  0.0758578801030686  0.2681541243871185  0.4607025449693445   T   T   T
  0.2013733037682718  0.9437329979650010  0.4386920399228350   T   T   T
  0.1960004164494699  0.2611112259312724  0.4728542269298274   T   T   T
  0.5204128758329737  0.9558875910351333  0.4768394411842641   T   T   T
  0.5394588280868203  0.6415542850408382  0.4481092615497269   T   T   T
  0.8747491774929436  0.6295201876924278  0.4855683905500542   T   T   T
  0.8410104513109178  0.2754741495741980  0.4440995012403064   T   T   T
 
  0.00000000E+00  0.00000000E+00  0.00000000E+00
  0.00000000E+00  0.00000000E+00  0.00000000E+00
  0.00000000E+00  0.00000000E+00  0.00000000E+00
  0.00000000E+00  0.00000000E+00  0.00000000E+00
  0.00000000E+00  0.00000000E+00  0.00000000E+00
  0.00000000E+00  0.00000000E+00  0.00000000E+00
  0.00000000E+00  0.00000000E+00  0.00000000E+00
  0.00000000E+00  0.00000000E+00  0.00000000E+00
  0.00000000E+00  0.00000000E+00  0.00000000E+00
  0.00000000E+00  0.00000000E+00  0.00000000E+00
  0.00000000E+00  0.00000000E+00  0.00000000E+00
  0.00000000E+00  0.00000000E+00  0.00000000E+00
  0.00000000E+00  0.00000000E+00  0.00000000E+00
  0.00000000E+00  0.00000000E+00  0.00000000E+00
  0.00000000E+00  0.00000000E+00  0.00000000E+00
  0.00000000E+00  0.00000000E+00  0.00000000E+00
  0.00000000E+00  0.00000000E+00  0.00000000E+00
  0.00000000E+00  0.00000000E+00  0.00000000E+00
  0.00000000E+00  0.00000000E+00  0.00000000E+00
  0.00000000E+00  0.00000000E+00  0.00000000E+00
  0.00000000E+00  0.00000000E+00  0.00000000E+00
  0.00000000E+00  0.00000000E+00  0.00000000E+00
  0.00000000E+00  0.00000000E+00  0.00000000E+00
  0.00000000E+00  0.00000000E+00  0.00000000E+00
  0.00000000E+00  0.00000000E+00  0.00000000E+00
  0.00000000E+00  0.00000000E+00  0.00000000E+00
  0.00000000E+00  0.00000000E+00  0.00000000E+00
  0.00000000E+00  0.00000000E+00  0.00000000E+00
  0.00000000E+00  0.00000000E+00  0.00000000E+00
  0.00000000E+00  0.00000000E+00  0.00000000E+00
  0.00000000E+00  0.00000000E+00  0.00000000E+00
  0.00000000E+00  0.00000000E+00  0.00000000E+00
  0.00000000E+00  0.00000000E+00  0.00000000E+00
  0.00000000E+00  0.00000000E+00  0.00000000E+00
  0.00000000E+00  0.00000000E+00  0.00000000E+00
  0.00000000E+00  0.00000000E+00  0.00000000E+00
  0.00000000E+00  0.00000000E+00  0.00000000E+00
  0.00000000E+00  0.00000000E+00  0.00000000E+00
  0.00000000E+00  0.00000000E+00  0.00000000E+00
  0.00000000E+00  0.00000000E+00  0.00000000E+00
  0.00000000E+00  0.00000000E+00  0.00000000E+00
  0.00000000E+00  0.00000000E+00  0.00000000E+00
  0.00000000E+00  0.00000000E+00  0.00000000E+00
  0.00000000E+00  0.00000000E+00  0.00000000E+00
  0.00000000E+00  0.00000000E+00  0.00000000E+00
  0.00000000E+00  0.00000000E+00  0.00000000E+00
  0.00000000E+00  0.00000000E+00  0.00000000E+00
  0.00000000E+00  0.00000000E+00  0.00000000E+00
  0.00000000E+00  0.00000000E+00  0.00000000E+00
  0.00000000E+00  0.00000000E+00  0.00000000E+00
  0.00000000E+00  0.00000000E+00  0.00000000E+00
  0.00000000E+00  0.00000000E+00  0.00000000E+00
  0.00000000E+00  0.00000000E+00  0.00000000E+00
  0.00000000E+00  0.00000000E+00  0.00000000E+00
  0.00000000E+00  0.00000000E+00  0.00000000E+00
  0.00000000E+00  0.00000000E+00  0.00000000E+00
  0.00000000E+00  0.00000000E+00  0.00000000E+00
  0.00000000E+00  0.00000000E+00  0.00000000E+00
  0.00000000E+00  0.00000000E+00  0.00000000E+00
