# Supplementary material for: Gold-in-copper at low *CO coverage enables efficient electromethanation of CO2
Source: Nat Commun. 2021 Jun 7;12:3387. doi: 10.1038/s41467-021-23699-4 (PMC8184940; doi:10.1038/s41467-021-23699-4)
Supplement: Supplementary file 2 — Source Data [file 41467_2021_23699_MOESM2_ESM.zip › Source data_Figure 1/Au2Cu34_4_9_OCCOH]

Au  C Cu  H  O                          
   1.00000000000000     
     7.7023400000000004    0.0000000000000000    0.0000000000000000
    -3.8511700000000002    6.6704221085850000    0.0000000000000000
     0.0000000000000000    0.0000000000000000   21.2889400000000002
   Au   C    Cu   H    O 
     2     4    34    14    10
Selective dynamics
Direct
  0.7494275062266144  0.7296528968535106  0.2954026278288617   T   T   T
  0.3991814713510432  0.7234215347867720  0.2949578755092827   T   T   T
  0.2672354985693091  0.1726202247780247  0.3652871900164253   T   T   T
  0.2457403232520818  0.9821569654358900  0.3768445455714273   T   T   T
  0.7197841677180642  0.0016026610230936  0.3792976299363803   T   T   T
  0.9495223722711224  0.5020310075431432  0.3626006655055094   T   T   T
  0.0740699999999990  0.0703699999999969  0.0000000000000000   F   F   F
  0.0740699999999990  0.4037000000000006  0.0000000000000000   F   F   F
  0.0740699999999990  0.7370400000000004  0.0000000000000000   F   F   F
  0.1851800000000026  0.2925899999999970  0.0984699999999989   F   F   F
  0.1851800000000026  0.6259299999999968  0.0984699999999989   F   F   F
  0.1851800000000026  0.9592600000000004  0.0984699999999989   F   F   F
  0.4074099999999987  0.0703699999999969  0.0000000000000000   F   F   F
  0.4074099999999987  0.4037000000000006  0.0000000000000000   F   F   F
  0.4074099999999987  0.7370400000000004  0.0000000000000000   F   F   F
  0.5185200000000023  0.2925899999999970  0.0984699999999989   F   F   F
  0.5185200000000023  0.6259299999999968  0.0984699999999989   F   F   F
  0.5185200000000023  0.9592600000000004  0.0984699999999989   F   F   F
  0.7407400000000024  0.0703699999999969  0.0000000000000000   F   F   F
  0.7407400000000024  0.4037000000000006  0.0000000000000000   F   F   F
  0.7407400000000024  0.7370400000000004  0.0000000000000000   F   F   F
  0.8518499999999989  0.2925899999999970  0.0984699999999989   F   F   F
  0.8518499999999989  0.6259299999999968  0.0984699999999989   F   F   F
  0.8518499999999989  0.9592600000000004  0.0984699999999989   F   F   F
  0.0907900372023837  0.7591162228497164  0.3096505456716410   T   T   T
  0.0746955863091897  0.0845641853755074  0.2923671121974092   T   T   T
  0.0636254162410753  0.4026825956078355  0.2927003649367081   T   T   T
  0.2923942460808526  0.5075138504839455  0.1933939327952759   T   T   T
  0.2960987295919766  0.1779903403173496  0.1935399905304759   T   T   T
  0.2938567415353571  0.8493643852155747  0.1947473792409164   T   T   T
  0.4192734824225761  0.0754551664688996  0.2932959446598513   T   T   T
  0.4015218779616059  0.3832436819301474  0.2925451531439888   T   T   T
  0.6298403789342906  0.1784383472977027  0.1965282913904310   T   T   T
  0.6321326031862884  0.8513548213798902  0.1919685914295704   T   T   T
  0.6270641573217443  0.5085016453459008  0.1936125730089410   T   T   T
  0.7447309127949280  0.0755055059496764  0.2947312749083903   T   T   T
  0.7443501992656483  0.3986922481787415  0.2924610039305041   T   T   T
  0.9703475782584775  0.8517542640689807  0.1948058991629610   T   T   T
  0.9657426934258601  0.5203205155364000  0.1943011455567665   T   T   T
  0.9601502186192686  0.1798210846213913  0.1959544391946172   T   T   T
  0.3139630869100195  0.4180620282224295  0.4051619795598335   T   T   T
  0.0842506763289391  0.9273257657540793  0.4802138872650453   T   T   T
  0.9999639825713749  0.0482362137596187  0.5220106209784544   T   T   T
  0.1666807164316810  0.9208274934502776  0.5607327532915481   T   T   T
  0.0765597926988172  0.3746028799649183  0.5180527238919668   T   T   T
  0.2981091182613357  0.8042626944501744  0.5545759102101664   T   T   T
  0.2932330360319074  0.7303422402193231  0.4677090841618076   T   T   T
  0.4140795258510544  0.0505964695915026  0.5582473414920757   T   T   T
  0.4278926522272294  0.6546171609663581  0.5055143313102342   T   T   T
  0.6187392289289843  0.6015772229383444  0.5774468417655555   T   T   T
  0.4780291049873921  0.1434584261161753  0.4750569578679258   T   T   T
  0.5832389416170295  0.3453075456131843  0.5147907415693115   T   T   T
  0.7679884096301073  0.7145959291709241  0.5227935343256117   T   T   T
  0.8445406478789469  0.2297397365235279  0.5199143176978764   T   T   T
  0.2603369705711307  0.9231619629851245  0.4332545189428113   T   T   T
  0.3042676128307417  0.2920674290900817  0.4187772041538088   T   T   T
  0.7018618531596675  0.9573932914847842  0.4320976309198545   T   T   T
  0.9347744654896094  0.4813605597190562  0.4180944630910356   T   T   T
  0.0085559273607483  0.9206931503994013  0.5197598863779754   T   T   T
  0.9721877804869685  0.2440279037199847  0.5342914023423531   T   T   T
  0.2952955929431170  0.9208890406750716  0.5785080313796982   T   T   T
  0.2991954332633069  0.6549155600365908  0.5052520054242825   T   T   T
  0.6288544176881815  0.6013610353063662  0.5318291179602656   T   T   T
  0.5615634261267854  0.2068780519893913  0.5130252419306177   T   T   T
 
  0.00000000E+00  0.00000000E+00  0.00000000E+00
  0.00000000E+00  0.00000000E+00  0.00000000E+00
  0.00000000E+00  0.00000000E+00  0.00000000E+00
  0.00000000E+00  0.00000000E+00  0.00000000E+00
  0.00000000E+00  0.00000000E+00  0.00000000E+00
  0.00000000E+00  0.00000000E+00  0.00000000E+00
  0.00000000E+00  0.00000000E+00  0.00000000E+00
  0.00000000E+00  0.00000000E+00  0.00000000E+00
  0.00000000E+00  0.00000000E+00  0.00000000E+00
  0.00000000E+00  0.00000000E+00  0.00000000E+00
  0.00000000E+00  0.00000000E+00  0.00000000E+00
  0.00000000E+00  0.00000000E+00  0.00000000E+00
  0.00000000E+00  0.00000000E+00  0.00000000E+00
  0.00000000E+00  0.00000000E+00  0.00000000E+00
  0.00000000E+00  0.00000000E+00  0.00000000E+00
  0.00000000E+00  0.00000000E+00  0.00000000E+00
  0.00000000E+00  0.00000000E+00  0.00000000E+00
  0.00000000E+00  0.00000000E+00  0.00000000E+00
  0.00000000E+00  0.00000000E+00  0.00000000E+00
  0.00000000E+00  0.00000000E+00  0.00000000E+00
  0.00000000E+00  0.00000000E+00  0.00000000E+00
  0.00000000E+00  0.00000000E+00  0.00000000E+00
  0.00000000E+00  0.00000000E+00  0.00000000E+00
  0.00000000E+00  0.00000000E+00  0.00000000E+00
  0.00000000E+00  0.00000000E+00  0.00000000E+00
  0.00000000E+00  0.00000000E+00  0.00000000E+00
  0.00000000E+00  0.00000000E+00  0.00000000E+00
  0.00000000E+00  0.00000000E+00  0.00000000E+00
  0.00000000E+00  0.00000000E+00  0.00000000E+00
  0.00000000E+00  0.00000000E+00  0.00000000E+00
  0.00000000E+00  0.00000000E+00  0.00000000E+00
  0.00000000E+00  0.00000000E+00  0.00000000E+00
  0.00000000E+00  0.00000000E+00  0.00000000E+00
  0.00000000E+00  0.00000000E+00  0.00000000E+00
  0.00000000E+00  0.00000000E+00  0.00000000E+00
  0.00000000E+00  0.00000000E+00  0.00000000E+00
  0.00000000E+00  0.00000000E+00  0.00000000E+00
  0.00000000E+00  0.00000000E+00  0.00000000E+00
  0.00000000E+00  0.00000000E+00  0.00000000E+00
  0.00000000E+00  0.00000000E+00  0.00000000E+00
  0.00000000E+00  0.00000000E+00  0.00000000E+00
  0.00000000E+00  0.00000000E+00  0.00000000E+00
  0.00000000E+00  0.00000000E+00  0.00000000E+00
  0.00000000E+00  0.00000000E+00  0.00000000E+00
  0.00000000E+00  0.00000000E+00  0.00000000E+00
  0.00000000E+00  0.00000000E+00  0.00000000E+00
  0.00000000E+00  0.00000000E+00  0.00000000E+00
  0.00000000E+00  0.00000000E+00  0.00000000E+00
  0.00000000E+00  0.00000000E+00  0.00000000E+00
  0.00000000E+00  0.00000000E+00  0.00000000E+00
  0.00000000E+00  0.00000000E+00  0.00000000E+00
  0.00000000E+00  0.00000000E+00  0.00000000E+00
  0.00000000E+00  0.00000000E+00  0.00000000E+00
  0.00000000E+00  0.00000000E+00  0.00000000E+00
  0.00000000E+00  0.00000000E+00  0.00000000E+00
  0.00000000E+00  0.00000000E+00  0.00000000E+00
  0.00000000E+00  0.00000000E+00  0.00000000E+00
  0.00000000E+00  0.00000000E+00  0.00000000E+00
  0.00000000E+00  0.00000000E+00  0.00000000E+00
  0.00000000E+00  0.00000000E+00  0.00000000E+00
  0.00000000E+00  0.00000000E+00  0.00000000E+00
  0.00000000E+00  0.00000000E+00  0.00000000E+00
  0.00000000E+00  0.00000000E+00  0.00000000E+00
  0.00000000E+00  0.00000000E+00  0.00000000E+00
