# Supplementary material for: Gold-in-copper at low *CO coverage enables efficient electromethanation of CO2
Source: Nat Commun. 2021 Jun 7;12:3387. doi: 10.1038/s41467-021-23699-4 (PMC8184940; doi:10.1038/s41467-021-23699-4)
Supplement: Supplementary file 2 — Source Data [file 41467_2021_23699_MOESM2_ESM.zip › Source data_Figure 1/Au3Cu33_2_9_H_H]

 Au Cu H O                              
   1.00000000000000     
     7.7023400000000004    0.0000000000000000    0.0000000000000000
    -3.8511700000000002    6.6704221085850000    0.0000000000000000
     0.0000000000000000    0.0000000000000000   21.2889400000000002
   Au   Cu   H    O 
     3    33    15     6
Selective dynamics
Direct
  0.7457249302717764  0.7321434287783598  0.3119642154200510   T   T   T
  0.3969010278506598  0.7329729055647561  0.3116104843812595   T   T   T
  0.7463923208833958  0.0820165317883510  0.3119458534485502   T   T   T
  0.0749149999999972  0.0719289999999972  0.0142329999999973   F   F   F
  0.0746269999999996  0.4050709999999995  0.0143649999999980   F   F   F
  0.0748189999999980  0.7381790000000024  0.0142200000000017   F   F   F
  0.1849959999999982  0.2947309999999987  0.1105700000000027   F   F   F
  0.1875550000000032  0.6275880000000029  0.1105289999999997   F   F   F
  0.1856369999999998  0.9592230000000015  0.1100599999999972   F   F   F
  0.4079449999999980  0.0717220000000012  0.0141190000000009   F   F   F
  0.4079989999999967  0.4048810000000032  0.0142299999999977   F   F   F
  0.4083460000000017  0.7381609999999981  0.0143229999999974   F   F   F
  0.5204480000000018  0.2940400000000025  0.1100970000000032   F   F   F
  0.5185900000000032  0.6253590000000031  0.1104750000000010   F   F   F
  0.5184929999999994  0.9613020000000034  0.1101150000000004   F   F   F
  0.7417749999999970  0.0714720000000000  0.0143289999999965   F   F   F
  0.7415870000000027  0.4050569999999993  0.0142469999999975   F   F   F
  0.7414369999999977  0.7382470000000012  0.0143130000000014   F   F   F
  0.8522140000000036  0.2921630000000022  0.1105439999999973   F   F   F
  0.8521270000000030  0.6275779999999997  0.1104380000000020   F   F   F
  0.8544169999999980  0.9612959999999973  0.1104940000000028   F   F   F
  0.0733077853518878  0.7359498024051552  0.3052109557227430   T   T   T
  0.0841771550799177  0.0765232798559571  0.3056282898596708   T   T   T
  0.0733092559645901  0.4052321204976864  0.3055878344462510   T   T   T
  0.2958753404449545  0.5125212312282765  0.2069191995370694   T   T   T
  0.2967108396480234  0.1826951564622885  0.2050271949541028   T   T   T
  0.2952245834183453  0.8518714923809531  0.2065537746894354   T   T   T
  0.4014913024768636  0.0757655945017301  0.3052668348610538   T   T   T
  0.4027264153785548  0.3941036090750493  0.3058455631954503   T   T   T
  0.6277353919308164  0.1839933041679035  0.2067649359011040   T   T   T
  0.6293470000000028  0.8504339999999999  0.2034960000000012   F   F   F
  0.6275176378148203  0.5124041107839584  0.2067665471984433   T   T   T
  0.7424655898637934  0.4054918818357476  0.3056748258684091   T   T   T
  0.9663703529713273  0.8516363102450213  0.2067702900569728   T   T   T
  0.9632607817021068  0.5157953870781361  0.2057316505842482   T   T   T
  0.9669069997135613  0.1837109890265451  0.2069541936194676   T   T   T
  0.2960469567115362  0.1817700200164807  0.3521939735295771   T   T   T
  0.9633747685475805  0.5159335288503332  0.3495788272022692   T   T   T
  0.9441477810577197  0.8292747908294340  0.4061919057911794   T   T   T
  0.9630861341384910  0.9728502554920316  0.4644401064494279   T   T   T
  0.1536388379534719  0.8463621109571020  0.4689573215372373   T   T   T
  0.0758984497736608  0.2885494243518660  0.4706607113800519   T   T   T
  0.2903089408657350  0.7228018079763896  0.4708924539279740   T   T   T
  0.3060785483358406  0.5403499623043110  0.4061762157874924   T   T   T
  0.4123827364548304  0.9793478731667481  0.4698213002409917   T   T   T
  0.4197225298907865  0.5319766304547430  0.4671984462864673   T   T   T
  0.6377210580613425  0.5222637554004127  0.5382354289053772   T   T   T
  0.6193386873535799  0.1675373016829983  0.4058498930778438   T   T   T
  0.6144409342349508  0.2969792471555601  0.4639278394513701   T   T   T
  0.7553803825326273  0.6419650532455460  0.4774846436188604   T   T   T
  0.8389428927885622  0.1641554298261896  0.4729573479758995   T   T   T
  0.9623670312694973  0.8409656684288203  0.4529067336240503   T   T   T
  0.9609031924888229  0.1607662442824789  0.4854549589632171   T   T   T
  0.2846734345645625  0.8495048918622652  0.4846184942654029   T   T   T
  0.2960060665498809  0.5327080684375777  0.4531713497705006   T   T   T
  0.6283469356943457  0.5189303191918547  0.4925741920570850   T   T   T
  0.6074836130870568  0.1675943510352075  0.4526927167560683   T   T   T
 
  0.00000000E+00  0.00000000E+00  0.00000000E+00
  0.00000000E+00  0.00000000E+00  0.00000000E+00
  0.00000000E+00  0.00000000E+00  0.00000000E+00
  0.00000000E+00  0.00000000E+00  0.00000000E+00
  0.00000000E+00  0.00000000E+00  0.00000000E+00
  0.00000000E+00  0.00000000E+00  0.00000000E+00
  0.00000000E+00  0.00000000E+00  0.00000000E+00
  0.00000000E+00  0.00000000E+00  0.00000000E+00
  0.00000000E+00  0.00000000E+00  0.00000000E+00
  0.00000000E+00  0.00000000E+00  0.00000000E+00
  0.00000000E+00  0.00000000E+00  0.00000000E+00
  0.00000000E+00  0.00000000E+00  0.00000000E+00
  0.00000000E+00  0.00000000E+00  0.00000000E+00
  0.00000000E+00  0.00000000E+00  0.00000000E+00
  0.00000000E+00  0.00000000E+00  0.00000000E+00
  0.00000000E+00  0.00000000E+00  0.00000000E+00
  0.00000000E+00  0.00000000E+00  0.00000000E+00
  0.00000000E+00  0.00000000E+00  0.00000000E+00
  0.00000000E+00  0.00000000E+00  0.00000000E+00
  0.00000000E+00  0.00000000E+00  0.00000000E+00
  0.00000000E+00  0.00000000E+00  0.00000000E+00
  0.00000000E+00  0.00000000E+00  0.00000000E+00
  0.00000000E+00  0.00000000E+00  0.00000000E+00
  0.00000000E+00  0.00000000E+00  0.00000000E+00
  0.00000000E+00  0.00000000E+00  0.00000000E+00
  0.00000000E+00  0.00000000E+00  0.00000000E+00
  0.00000000E+00  0.00000000E+00  0.00000000E+00
  0.00000000E+00  0.00000000E+00  0.00000000E+00
  0.00000000E+00  0.00000000E+00  0.00000000E+00
  0.00000000E+00  0.00000000E+00  0.00000000E+00
  0.00000000E+00  0.00000000E+00  0.00000000E+00
  0.00000000E+00  0.00000000E+00  0.00000000E+00
  0.00000000E+00  0.00000000E+00  0.00000000E+00
  0.00000000E+00  0.00000000E+00  0.00000000E+00
  0.00000000E+00  0.00000000E+00  0.00000000E+00
  0.00000000E+00  0.00000000E+00  0.00000000E+00
  0.00000000E+00  0.00000000E+00  0.00000000E+00
  0.00000000E+00  0.00000000E+00  0.00000000E+00
  0.00000000E+00  0.00000000E+00  0.00000000E+00
  0.00000000E+00  0.00000000E+00  0.00000000E+00
  0.00000000E+00  0.00000000E+00  0.00000000E+00
  0.00000000E+00  0.00000000E+00  0.00000000E+00
  0.00000000E+00  0.00000000E+00  0.00000000E+00
  0.00000000E+00  0.00000000E+00  0.00000000E+00
  0.00000000E+00  0.00000000E+00  0.00000000E+00
  0.00000000E+00  0.00000000E+00  0.00000000E+00
  0.00000000E+00  0.00000000E+00  0.00000000E+00
  0.00000000E+00  0.00000000E+00  0.00000000E+00
  0.00000000E+00  0.00000000E+00  0.00000000E+00
  0.00000000E+00  0.00000000E+00  0.00000000E+00
  0.00000000E+00  0.00000000E+00  0.00000000E+00
  0.00000000E+00  0.00000000E+00  0.00000000E+00
  0.00000000E+00  0.00000000E+00  0.00000000E+00
  0.00000000E+00  0.00000000E+00  0.00000000E+00
  0.00000000E+00  0.00000000E+00  0.00000000E+00
  0.00000000E+00  0.00000000E+00  0.00000000E+00
  0.00000000E+00  0.00000000E+00  0.00000000E+00
