# Supplementary material for: Gold-in-copper at low *CO coverage enables efficient electromethanation of CO2
Source: Nat Commun. 2021 Jun 7;12:3387. doi: 10.1038/s41467-021-23699-4 (PMC8184940; doi:10.1038/s41467-021-23699-4)
Supplement: Supplementary file 2 — Source Data [file 41467_2021_23699_MOESM2_ESM.zip › Source data_Figure 1/Au3Cu33_3_9_H_H]

 Au Cu H O                              
   1.00000000000000     
     7.7023400000000004    0.0000000000000000    0.0000000000000000
    -3.8511700000000002    6.6704221085850000    0.0000000000000000
     0.0000000000000000    0.0000000000000000   21.2889400000000002
   Au   Cu   H    O 
     3    33    16     6
Selective dynamics
Direct
  0.7524096017606785  0.7385623258915690  0.3133847974473787   T   T   T
  0.3964980319541513  0.7322569491943139  0.3041357056634065   T   T   T
  0.7461539193392231  0.0791354562404458  0.2961845979046264   T   T   T
  0.0740699999999990  0.0703699999999969  0.0000000000000000   F   F   F
  0.0740699999999990  0.4037000000000006  0.0000000000000000   F   F   F
  0.0740699999999990  0.7370400000000004  0.0000000000000000   F   F   F
  0.1851800000000026  0.2925899999999970  0.0984699999999989   F   F   F
  0.1851800000000026  0.6259299999999968  0.0984699999999989   F   F   F
  0.1851800000000026  0.9592600000000004  0.0984699999999989   F   F   F
  0.4074099999999987  0.0703699999999969  0.0000000000000000   F   F   F
  0.4074099999999987  0.4037000000000006  0.0000000000000000   F   F   F
  0.4074099999999987  0.7370400000000004  0.0000000000000000   F   F   F
  0.5185200000000023  0.2925899999999970  0.0984699999999989   F   F   F
  0.5185200000000023  0.6259299999999968  0.0984699999999989   F   F   F
  0.5185200000000023  0.9592600000000004  0.0984699999999989   F   F   F
  0.7407400000000024  0.0703699999999969  0.0000000000000000   F   F   F
  0.7407400000000024  0.4037000000000006  0.0000000000000000   F   F   F
  0.7407400000000024  0.7370400000000004  0.0000000000000000   F   F   F
  0.8518499999999989  0.2925899999999970  0.0984699999999989   F   F   F
  0.8518499999999989  0.6259299999999968  0.0984699999999989   F   F   F
  0.8518499999999989  0.9592600000000004  0.0984699999999989   F   F   F
  0.0741975196513465  0.7386196576053242  0.2900582331083050   T   T   T
  0.0821020408575320  0.0735568601940145  0.2901196148887631   T   T   T
  0.0724435216678592  0.4006740839534539  0.2914623148379815   T   T   T
  0.2993439999999978  0.5165369999999996  0.1923389999999969   F   F   F
  0.2973571146832300  0.1845217378735048  0.1942800215140095   T   T   T
  0.2961955001430503  0.8510902402920016  0.1953733826662306   T   T   T
  0.4002768389612938  0.0729718435039240  0.2930175366049807   T   T   T
  0.3983074651153536  0.3909904804962925  0.2962963934719242   T   T   T
  0.6288178711797988  0.1861855690803755  0.1931938781441335   T   T   T
  0.6288141447284233  0.8454777736238620  0.1930590386800018   T   T   T
  0.6279963025577209  0.5168958543041017  0.1960448511037826   T   T   T
  0.7364083896234634  0.4025928441331262  0.2962603538607288   T   T   T
  0.9617186757691399  0.8489433217834012  0.1936130855404256   T   T   T
  0.9599342485241192  0.5130598418643854  0.1956532124502488   T   T   T
  0.9671739915973788  0.1843691602056103  0.1929912465796906   T   T   T
  0.8834788776775523  0.6134036547430196  0.3446825424538092   T   T   T
  0.2656596614456026  0.4743245259365865  0.3427663986323999   T   T   T
  0.1968399714199666  0.9164559765097036  0.3930232521901872   T   T   T
  0.1980959594255891  0.0554266991796848  0.4508067726271677   T   T   T
  0.3903692377968206  0.9338889660581970  0.4604088874082874   T   T   T
  0.3070601542225322  0.3686163160293567  0.4642165890281185   T   T   T
  0.5263823315598942  0.8118730993807287  0.4679837219312560   T   T   T
  0.5434389511802781  0.6249463781418414  0.4057834700166286   T   T   T
  0.6484766772875542  0.0668879637891431  0.4624624315122348   T   T   T
  0.6558604718884863  0.6177937804609778  0.4665208515185825   T   T   T
  0.8979599867865941  0.6123591688364586  0.5296974969499051   T   T   T
  0.8378646836324111  0.2458501280587508  0.3944514445741360   T   T   T
  0.8513599996374879  0.3813742497545420  0.4535157808945746   T   T   T
  0.9943572196599534  0.7258302568926226  0.4661155925287293   T   T   T
  0.0700067117543193  0.2442635846302401  0.4599394876593655   T   T   T
  0.5049514805786603  0.2802379879982278  0.3389983737145555   T   T   T
  0.2016631663875726  0.9254175294138357  0.4397328872643588   T   T   T
  0.1886857691641849  0.2370474035556417  0.4740771252240834   T   T   T
  0.5202637453069356  0.9398923640985256  0.4788176563876035   T   T   T
  0.5320211737587152  0.6181925232724106  0.4526181130092430   T   T   T
  0.8724709041391487  0.6053373448031966  0.4846906306142433   T   T   T
  0.8409830012829962  0.2510263939769637  0.4415845124484632   T   T   T
 
  0.00000000E+00  0.00000000E+00  0.00000000E+00
  0.00000000E+00  0.00000000E+00  0.00000000E+00
  0.00000000E+00  0.00000000E+00  0.00000000E+00
  0.00000000E+00  0.00000000E+00  0.00000000E+00
  0.00000000E+00  0.00000000E+00  0.00000000E+00
  0.00000000E+00  0.00000000E+00  0.00000000E+00
  0.00000000E+00  0.00000000E+00  0.00000000E+00
  0.00000000E+00  0.00000000E+00  0.00000000E+00
  0.00000000E+00  0.00000000E+00  0.00000000E+00
  0.00000000E+00  0.00000000E+00  0.00000000E+00
  0.00000000E+00  0.00000000E+00  0.00000000E+00
  0.00000000E+00  0.00000000E+00  0.00000000E+00
  0.00000000E+00  0.00000000E+00  0.00000000E+00
  0.00000000E+00  0.00000000E+00  0.00000000E+00
  0.00000000E+00  0.00000000E+00  0.00000000E+00
  0.00000000E+00  0.00000000E+00  0.00000000E+00
  0.00000000E+00  0.00000000E+00  0.00000000E+00
  0.00000000E+00  0.00000000E+00  0.00000000E+00
  0.00000000E+00  0.00000000E+00  0.00000000E+00
  0.00000000E+00  0.00000000E+00  0.00000000E+00
  0.00000000E+00  0.00000000E+00  0.00000000E+00
  0.00000000E+00  0.00000000E+00  0.00000000E+00
  0.00000000E+00  0.00000000E+00  0.00000000E+00
  0.00000000E+00  0.00000000E+00  0.00000000E+00
  0.00000000E+00  0.00000000E+00  0.00000000E+00
  0.00000000E+00  0.00000000E+00  0.00000000E+00
  0.00000000E+00  0.00000000E+00  0.00000000E+00
  0.00000000E+00  0.00000000E+00  0.00000000E+00
  0.00000000E+00  0.00000000E+00  0.00000000E+00
  0.00000000E+00  0.00000000E+00  0.00000000E+00
  0.00000000E+00  0.00000000E+00  0.00000000E+00
  0.00000000E+00  0.00000000E+00  0.00000000E+00
  0.00000000E+00  0.00000000E+00  0.00000000E+00
  0.00000000E+00  0.00000000E+00  0.00000000E+00
  0.00000000E+00  0.00000000E+00  0.00000000E+00
  0.00000000E+00  0.00000000E+00  0.00000000E+00
  0.00000000E+00  0.00000000E+00  0.00000000E+00
  0.00000000E+00  0.00000000E+00  0.00000000E+00
  0.00000000E+00  0.00000000E+00  0.00000000E+00
  0.00000000E+00  0.00000000E+00  0.00000000E+00
  0.00000000E+00  0.00000000E+00  0.00000000E+00
  0.00000000E+00  0.00000000E+00  0.00000000E+00
  0.00000000E+00  0.00000000E+00  0.00000000E+00
  0.00000000E+00  0.00000000E+00  0.00000000E+00
  0.00000000E+00  0.00000000E+00  0.00000000E+00
  0.00000000E+00  0.00000000E+00  0.00000000E+00
  0.00000000E+00  0.00000000E+00  0.00000000E+00
  0.00000000E+00  0.00000000E+00  0.00000000E+00
  0.00000000E+00  0.00000000E+00  0.00000000E+00
  0.00000000E+00  0.00000000E+00  0.00000000E+00
  0.00000000E+00  0.00000000E+00  0.00000000E+00
  0.00000000E+00  0.00000000E+00  0.00000000E+00
  0.00000000E+00  0.00000000E+00  0.00000000E+00
  0.00000000E+00  0.00000000E+00  0.00000000E+00
  0.00000000E+00  0.00000000E+00  0.00000000E+00
  0.00000000E+00  0.00000000E+00  0.00000000E+00
  0.00000000E+00  0.00000000E+00  0.00000000E+00
  0.00000000E+00  0.00000000E+00  0.00000000E+00
