# Supplementary material for: Gold-in-copper at low *CO coverage enables efficient electromethanation of CO2
Source: Nat Commun. 2021 Jun 7;12:3387. doi: 10.1038/s41467-021-23699-4 (PMC8184940; doi:10.1038/s41467-021-23699-4)
Supplement: Supplementary file 2 — Source Data [file 41467_2021_23699_MOESM2_ESM.zip › Source data_Figure 1/Au3Cu33_4_9_H_H]

 Au Cu H O                              
   1.00000000000000     
     7.7023400000000004    0.0000000000000000    0.0000000000000000
    -3.8511700000000002    6.6704221085850000    0.0000000000000000
     0.0000000000000000    0.0000000000000000   21.2889400000000002
   Au   Cu   H    O 
     3    33    17     6
Selective dynamics
Direct
  0.7537093118226217  0.7325773155187028  0.3214682384743874   T   T   T
  0.3956967064352125  0.7276780094534696  0.3042551455367306   T   T   T
  0.7433187174908601  0.0768203416116165  0.2974664800544811   T   T   T
  0.0740699999999990  0.0703699999999969  0.0000000000000000   F   F   F
  0.0740699999999990  0.4037000000000006  0.0000000000000000   F   F   F
  0.0740699999999990  0.7370400000000004  0.0000000000000000   F   F   F
  0.1851800000000026  0.2925899999999970  0.0984699999999989   F   F   F
  0.1851800000000026  0.6259299999999968  0.0984699999999989   F   F   F
  0.1851800000000026  0.9592600000000004  0.0984699999999989   F   F   F
  0.4074099999999987  0.0703699999999969  0.0000000000000000   F   F   F
  0.4074099999999987  0.4037000000000006  0.0000000000000000   F   F   F
  0.4074099999999987  0.7370400000000004  0.0000000000000000   F   F   F
  0.5185200000000023  0.2925899999999970  0.0984699999999989   F   F   F
  0.5185200000000023  0.6259299999999968  0.0984699999999989   F   F   F
  0.5185200000000023  0.9592600000000004  0.0984699999999989   F   F   F
  0.7407400000000024  0.0703699999999969  0.0000000000000000   F   F   F
  0.7407400000000024  0.4037000000000006  0.0000000000000000   F   F   F
  0.7407400000000024  0.7370400000000004  0.0000000000000000   F   F   F
  0.8518499999999989  0.2925899999999970  0.0984699999999989   F   F   F
  0.8518499999999989  0.6259299999999968  0.0984699999999989   F   F   F
  0.8518499999999989  0.9592600000000004  0.0984699999999989   F   F   F
  0.0731131110934848  0.7350365448517933  0.2892112821050278   T   T   T
  0.0838076191117653  0.0725818837951830  0.2911053436570872   T   T   T
  0.0713646414027782  0.3998628847015596  0.2903151947376364   T   T   T
  0.2993439999999978  0.5165369999999996  0.1923389999999969   F   F   F
  0.2963572159492891  0.1840867074312358  0.1945876838135100   T   T   T
  0.2962790310800841  0.8503723314594532  0.1952532379676176   T   T   T
  0.3991349928724314  0.0693350732221339  0.2929765055363519   T   T   T
  0.4011779574352343  0.3917743265622309  0.2963777608235678   T   T   T
  0.6292784132045779  0.1845327338826402  0.1939708270195561   T   T   T
  0.6294449811703844  0.8460999438149410  0.1929349081255289   T   T   T
  0.6294391475738267  0.5195685928389439  0.1965338084946111   T   T   T
  0.7335206295247509  0.4008343969772271  0.2953013553739763   T   T   T
  0.9617010787739603  0.8489765580950231  0.1936483760143371   T   T   T
  0.9596405787342038  0.5128433222876074  0.1949115479702096   T   T   T
  0.9670102872626527  0.1836715115443752  0.1928345941030411   T   T   T
  0.8869503724899630  0.5997598475275098  0.3454864707928181   T   T   T
  0.2621578473845002  0.4704803666477942  0.3426770068418959   T   T   T
  0.8926039477051114  0.9965162917541395  0.3496809119927705   T   T   T
  0.1848115500571254  0.9137754295794418  0.3943223564706165   T   T   T
  0.1841371596231027  0.0520221960941598  0.4520082388281930   T   T   T
  0.3774206741836933  0.9325522736463708  0.4616319770322435   T   T   T
  0.2904956137144742  0.3638697503381931  0.4676298986450232   T   T   T
  0.5134383027384380  0.8104136713014247  0.4695982922176329   T   T   T
  0.5232656447847133  0.6143025398538503  0.4089772292711366   T   T   T
  0.6355509287052256  0.0663157009902061  0.4636045983967620   T   T   T
  0.6394953449721515  0.6142443784978087  0.4696225634588890   T   T   T
  0.8865315128682650  0.6166060244537418  0.5329433425138022   T   T   T
  0.8239360677590550  0.2555581805996956  0.3963608795688551   T   T   T
  0.8373446932877729  0.3834864180508813  0.4571595305389962   T   T   T
  0.9809478008786091  0.7248760530161635  0.4685197823543966   T   T   T
  0.0540826033644639  0.2408236297456185  0.4614630794026424   T   T   T
  0.5005770933055498  0.2738442603176522  0.3391565968928457   T   T   T
  0.1897486128894878  0.9231876530356476  0.4409869242209168   T   T   T
  0.1711445533568402  0.2315985236432938  0.4760475838785468   T   T   T
  0.5080136139365156  0.9389807557321711  0.4799321519354295   T   T   T
  0.5146189325437747  0.6127431819228577  0.4558775653971641   T   T   T
  0.8595279270543996  0.6064194910387638  0.4879841557323394   T   T   T
  0.8267801662852559  0.2545518702646304  0.4432980474617230   T   T   T
 
  0.00000000E+00  0.00000000E+00  0.00000000E+00
  0.00000000E+00  0.00000000E+00  0.00000000E+00
  0.00000000E+00  0.00000000E+00  0.00000000E+00
  0.00000000E+00  0.00000000E+00  0.00000000E+00
  0.00000000E+00  0.00000000E+00  0.00000000E+00
  0.00000000E+00  0.00000000E+00  0.00000000E+00
  0.00000000E+00  0.00000000E+00  0.00000000E+00
  0.00000000E+00  0.00000000E+00  0.00000000E+00
  0.00000000E+00  0.00000000E+00  0.00000000E+00
  0.00000000E+00  0.00000000E+00  0.00000000E+00
  0.00000000E+00  0.00000000E+00  0.00000000E+00
  0.00000000E+00  0.00000000E+00  0.00000000E+00
  0.00000000E+00  0.00000000E+00  0.00000000E+00
  0.00000000E+00  0.00000000E+00  0.00000000E+00
  0.00000000E+00  0.00000000E+00  0.00000000E+00
  0.00000000E+00  0.00000000E+00  0.00000000E+00
  0.00000000E+00  0.00000000E+00  0.00000000E+00
  0.00000000E+00  0.00000000E+00  0.00000000E+00
  0.00000000E+00  0.00000000E+00  0.00000000E+00
  0.00000000E+00  0.00000000E+00  0.00000000E+00
  0.00000000E+00  0.00000000E+00  0.00000000E+00
  0.00000000E+00  0.00000000E+00  0.00000000E+00
  0.00000000E+00  0.00000000E+00  0.00000000E+00
  0.00000000E+00  0.00000000E+00  0.00000000E+00
  0.00000000E+00  0.00000000E+00  0.00000000E+00
  0.00000000E+00  0.00000000E+00  0.00000000E+00
  0.00000000E+00  0.00000000E+00  0.00000000E+00
  0.00000000E+00  0.00000000E+00  0.00000000E+00
  0.00000000E+00  0.00000000E+00  0.00000000E+00
  0.00000000E+00  0.00000000E+00  0.00000000E+00
  0.00000000E+00  0.00000000E+00  0.00000000E+00
  0.00000000E+00  0.00000000E+00  0.00000000E+00
  0.00000000E+00  0.00000000E+00  0.00000000E+00
  0.00000000E+00  0.00000000E+00  0.00000000E+00
  0.00000000E+00  0.00000000E+00  0.00000000E+00
  0.00000000E+00  0.00000000E+00  0.00000000E+00
  0.00000000E+00  0.00000000E+00  0.00000000E+00
  0.00000000E+00  0.00000000E+00  0.00000000E+00
  0.00000000E+00  0.00000000E+00  0.00000000E+00
  0.00000000E+00  0.00000000E+00  0.00000000E+00
  0.00000000E+00  0.00000000E+00  0.00000000E+00
  0.00000000E+00  0.00000000E+00  0.00000000E+00
  0.00000000E+00  0.00000000E+00  0.00000000E+00
  0.00000000E+00  0.00000000E+00  0.00000000E+00
  0.00000000E+00  0.00000000E+00  0.00000000E+00
  0.00000000E+00  0.00000000E+00  0.00000000E+00
  0.00000000E+00  0.00000000E+00  0.00000000E+00
  0.00000000E+00  0.00000000E+00  0.00000000E+00
  0.00000000E+00  0.00000000E+00  0.00000000E+00
  0.00000000E+00  0.00000000E+00  0.00000000E+00
  0.00000000E+00  0.00000000E+00  0.00000000E+00
  0.00000000E+00  0.00000000E+00  0.00000000E+00
  0.00000000E+00  0.00000000E+00  0.00000000E+00
  0.00000000E+00  0.00000000E+00  0.00000000E+00
  0.00000000E+00  0.00000000E+00  0.00000000E+00
  0.00000000E+00  0.00000000E+00  0.00000000E+00
  0.00000000E+00  0.00000000E+00  0.00000000E+00
  0.00000000E+00  0.00000000E+00  0.00000000E+00
  0.00000000E+00  0.00000000E+00  0.00000000E+00
