# Supplementary material for: Gold-in-copper at low *CO coverage enables efficient electromethanation of CO2
Source: Nat Commun. 2021 Jun 7;12:3387. doi: 10.1038/s41467-021-23699-4 (PMC8184940; doi:10.1038/s41467-021-23699-4)
Supplement: Supplementary file 2 — Source Data [file 41467_2021_23699_MOESM2_ESM.zip › Source data_Figure 1/Cu36_2_9_CHO]

 C Cu H O                               
   1.00000000000000     
     7.7023400000000004    0.0000000000000000    0.0000000000000000
    -3.8511700000000002    6.6704221085850000    0.0000000000000000
     0.0000000000000000    0.0000000000000000   21.2889400000000002
   C    Cu   H    O 
     2    36    14     8
Selective dynamics
Direct
  0.9677639111092370  0.5216509523229339  0.3640964496868073   T   T   T
  0.6258677106039465  0.8401309597013668  0.3570376150484506   T   T   T
  0.7422443054738681  0.7391378703028856  0.2920244497661453   T   T   T
  0.0740699999999990  0.0703699999999969  0.0000000000000000   F   F   F
  0.0740699999999990  0.4037000000000006  0.0000000000000000   F   F   F
  0.0740699999999990  0.7370400000000004  0.0000000000000000   F   F   F
  0.1851800000000026  0.2925899999999970  0.0984699999999989   F   F   F
  0.1851800000000026  0.6259299999999968  0.0984699999999989   F   F   F
  0.1851800000000026  0.9592600000000004  0.0984699999999989   F   F   F
  0.4074099999999987  0.0703699999999969  0.0000000000000000   F   F   F
  0.4074099999999987  0.4037000000000006  0.0000000000000000   F   F   F
  0.4074099999999987  0.7370400000000004  0.0000000000000000   F   F   F
  0.5185200000000023  0.2925899999999970  0.0984699999999989   F   F   F
  0.5185200000000023  0.6259299999999968  0.0984699999999989   F   F   F
  0.5185200000000023  0.9592600000000004  0.0984699999999989   F   F   F
  0.7407400000000024  0.0703699999999969  0.0000000000000000   F   F   F
  0.7407400000000024  0.4037000000000006  0.0000000000000000   F   F   F
  0.7407400000000024  0.7370400000000004  0.0000000000000000   F   F   F
  0.8518499999999989  0.2925899999999970  0.0984699999999989   F   F   F
  0.8518499999999989  0.6259299999999968  0.0984699999999989   F   F   F
  0.8518499999999989  0.9592600000000004  0.0984699999999989   F   F   F
  0.0782144200887317  0.7386083353797211  0.2945301701680519   T   T   T
  0.0767467947772884  0.0712932014232674  0.2906957822236443   T   T   T
  0.0686176757944707  0.4036803237506872  0.2937017456818078   T   T   T
  0.2939338686340848  0.5148748235860123  0.1952860185846637   T   T   T
  0.2947841879352118  0.1809503140164251  0.1933503837598066   T   T   T
  0.2953792211551141  0.8470492008418605  0.1949619742655586   T   T   T
  0.4028688098583216  0.0700362658851646  0.2907130028231789   T   T   T
  0.4021481824627711  0.3993399174151738  0.2900265487389969   T   T   T
  0.4080717134432582  0.7369908574801577  0.2911895877009144   T   T   T
  0.6299329630296884  0.1811858959052585  0.1953210588179296   T   T   T
  0.6292010000000019  0.8496269999999981  0.1922649999999990   F   F   F
  0.6311739211655254  0.5155704215705937  0.1956244180712164   T   T   T
  0.7389332492559979  0.0692908131940534  0.2942175265174278   T   T   T
  0.7292483328160098  0.3943566630631135  0.2921388693269983   T   T   T
  0.9623288606959104  0.8464014603143493  0.1956633758512041   T   T   T
  0.9610555995855410  0.5148241658231067  0.1941119713522698   T   T   T
  0.9617631178963167  0.1813634839639809  0.1958501233922309   T   T   T
  0.0181363777409779  0.8834673061668110  0.4086738381656177   T   T   T
  0.9857371887780322  0.9918469081862029  0.4696725612861973   T   T   T
  0.1828640692947257  0.8714584870670672  0.4840540686489689   T   T   T
  0.0669154946502859  0.2854890382756915  0.5043402510413415   T   T   T
  0.3153379580157595  0.7521010308745247  0.5033675277647608   T   T   T
  0.2451386514509938  0.5317876994472507  0.4523176821092619   T   T   T
  0.4344367312452375  0.0020534866728197  0.4836630123147529   T   T   T
  0.4354525137080935  0.5541397709599375  0.4911006449938473   T   T   T
  0.7010019427852433  0.5414894100769206  0.5405786970889680   T   T   T
  0.5959656905602282  0.1752836053796861  0.4063176112236926   T   T   T
  0.6282146774976681  0.3164187101660890  0.4653310661688306   T   T   T
  0.7870215613579593  0.6608497330370967  0.4778129352196496   T   T   T
  0.8447775862923524  0.1708080164955044  0.4789218448590865   T   T   T
  0.8015186138413930  0.4861813640116779  0.3713780597045902   T   T   T
  0.0058958840768930  0.8751831690754673  0.4549465931596304   T   T   T
  0.9472815458250703  0.1514003296463457  0.5003551016434744   T   T   T
  0.3108022363691005  0.8845394773450407  0.5057877030275447   T   T   T
  0.3030524350591148  0.5452711019203487  0.4952419285455392   T   T   T
  0.6674061687042199  0.5404144896310243  0.4964187925549888   T   T   T
  0.6066064566084106  0.1817450427547728  0.4526421036665669   T   T   T
  0.0464014673565612  0.5224762224265451  0.4159268307075065   T   T   T
  0.6151430686785868  0.8313132054067991  0.4131915699364359   T   T   T
 
  0.00000000E+00  0.00000000E+00  0.00000000E+00
  0.00000000E+00  0.00000000E+00  0.00000000E+00
  0.00000000E+00  0.00000000E+00  0.00000000E+00
  0.00000000E+00  0.00000000E+00  0.00000000E+00
  0.00000000E+00  0.00000000E+00  0.00000000E+00
  0.00000000E+00  0.00000000E+00  0.00000000E+00
  0.00000000E+00  0.00000000E+00  0.00000000E+00
  0.00000000E+00  0.00000000E+00  0.00000000E+00
  0.00000000E+00  0.00000000E+00  0.00000000E+00
  0.00000000E+00  0.00000000E+00  0.00000000E+00
  0.00000000E+00  0.00000000E+00  0.00000000E+00
  0.00000000E+00  0.00000000E+00  0.00000000E+00
  0.00000000E+00  0.00000000E+00  0.00000000E+00
  0.00000000E+00  0.00000000E+00  0.00000000E+00
  0.00000000E+00  0.00000000E+00  0.00000000E+00
  0.00000000E+00  0.00000000E+00  0.00000000E+00
  0.00000000E+00  0.00000000E+00  0.00000000E+00
  0.00000000E+00  0.00000000E+00  0.00000000E+00
  0.00000000E+00  0.00000000E+00  0.00000000E+00
  0.00000000E+00  0.00000000E+00  0.00000000E+00
  0.00000000E+00  0.00000000E+00  0.00000000E+00
  0.00000000E+00  0.00000000E+00  0.00000000E+00
  0.00000000E+00  0.00000000E+00  0.00000000E+00
  0.00000000E+00  0.00000000E+00  0.00000000E+00
  0.00000000E+00  0.00000000E+00  0.00000000E+00
  0.00000000E+00  0.00000000E+00  0.00000000E+00
  0.00000000E+00  0.00000000E+00  0.00000000E+00
  0.00000000E+00  0.00000000E+00  0.00000000E+00
  0.00000000E+00  0.00000000E+00  0.00000000E+00
  0.00000000E+00  0.00000000E+00  0.00000000E+00
  0.00000000E+00  0.00000000E+00  0.00000000E+00
  0.00000000E+00  0.00000000E+00  0.00000000E+00
  0.00000000E+00  0.00000000E+00  0.00000000E+00
  0.00000000E+00  0.00000000E+00  0.00000000E+00
  0.00000000E+00  0.00000000E+00  0.00000000E+00
  0.00000000E+00  0.00000000E+00  0.00000000E+00
  0.00000000E+00  0.00000000E+00  0.00000000E+00
  0.00000000E+00  0.00000000E+00  0.00000000E+00
  0.00000000E+00  0.00000000E+00  0.00000000E+00
  0.00000000E+00  0.00000000E+00  0.00000000E+00
  0.00000000E+00  0.00000000E+00  0.00000000E+00
  0.00000000E+00  0.00000000E+00  0.00000000E+00
  0.00000000E+00  0.00000000E+00  0.00000000E+00
  0.00000000E+00  0.00000000E+00  0.00000000E+00
  0.00000000E+00  0.00000000E+00  0.00000000E+00
  0.00000000E+00  0.00000000E+00  0.00000000E+00
  0.00000000E+00  0.00000000E+00  0.00000000E+00
  0.00000000E+00  0.00000000E+00  0.00000000E+00
  0.00000000E+00  0.00000000E+00  0.00000000E+00
  0.00000000E+00  0.00000000E+00  0.00000000E+00
  0.00000000E+00  0.00000000E+00  0.00000000E+00
  0.00000000E+00  0.00000000E+00  0.00000000E+00
  0.00000000E+00  0.00000000E+00  0.00000000E+00
  0.00000000E+00  0.00000000E+00  0.00000000E+00
  0.00000000E+00  0.00000000E+00  0.00000000E+00
  0.00000000E+00  0.00000000E+00  0.00000000E+00
  0.00000000E+00  0.00000000E+00  0.00000000E+00
  0.00000000E+00  0.00000000E+00  0.00000000E+00
  0.00000000E+00  0.00000000E+00  0.00000000E+00
  0.00000000E+00  0.00000000E+00  0.00000000E+00
