# Supplementary material for: Gold-in-copper at low *CO coverage enables efficient electromethanation of CO2
Source: Nat Commun. 2021 Jun 7;12:3387. doi: 10.1038/s41467-021-23699-4 (PMC8184940; doi:10.1038/s41467-021-23699-4)
Supplement: Supplementary file 2 — Source Data [file 41467_2021_23699_MOESM2_ESM.zip › Source data_Figure 1/Cu36_2_9_CO]

 C Cu H O                               
   1.00000000000000     
     7.7023400000000004    0.0000000000000000    0.0000000000000000
    -3.8511700000000002    6.6704221085850000    0.0000000000000000
     0.0000000000000000    0.0000000000000000   21.2889400000000002
   C    Cu   H    O 
     2    36    13     8
Selective dynamics
Direct
  0.9611238280327953  0.5095079817537096  0.3566208191544507   T   T   T
  0.6336927437401175  0.8503212488596051  0.3560962171394268   T   T   T
  0.7425139685100157  0.7369430889468163  0.2927837587503584   T   T   T
  0.0740699999999990  0.0703699999999969  0.0000000000000000   F   F   F
  0.0740699999999990  0.4037000000000006  0.0000000000000000   F   F   F
  0.0740699999999990  0.7370400000000004  0.0000000000000000   F   F   F
  0.1851800000000026  0.2925899999999970  0.0984699999999989   F   F   F
  0.1851800000000026  0.6259299999999968  0.0984699999999989   F   F   F
  0.1851800000000026  0.9592600000000004  0.0984699999999989   F   F   F
  0.4074099999999987  0.0703699999999969  0.0000000000000000   F   F   F
  0.4074099999999987  0.4037000000000006  0.0000000000000000   F   F   F
  0.4074099999999987  0.7370400000000004  0.0000000000000000   F   F   F
  0.5185200000000023  0.2925899999999970  0.0984699999999989   F   F   F
  0.5185200000000023  0.6259299999999968  0.0984699999999989   F   F   F
  0.5185200000000023  0.9592600000000004  0.0984699999999989   F   F   F
  0.7407400000000024  0.0703699999999969  0.0000000000000000   F   F   F
  0.7407400000000024  0.4037000000000006  0.0000000000000000   F   F   F
  0.7407400000000024  0.7370400000000004  0.0000000000000000   F   F   F
  0.8518499999999989  0.2925899999999970  0.0984699999999989   F   F   F
  0.8518499999999989  0.6259299999999968  0.0984699999999989   F   F   F
  0.8518499999999989  0.9592600000000004  0.0984699999999989   F   F   F
  0.0754853388308017  0.7391129240633345  0.2943967852625791   T   T   T
  0.0788081657957179  0.0714670024791012  0.2904742374613717   T   T   T
  0.0774919604012844  0.4016501252800582  0.2936281408612880   T   T   T
  0.2956586989667056  0.5152273393952562  0.1954300025837340   T   T   T
  0.2966660000000019  0.1807360000000031  0.1922890000000024   F   F   F
  0.2950475343415747  0.8457263392901243  0.1957493930044804   T   T   T
  0.4050591530408074  0.0714398833002885  0.2903709760099862   T   T   T
  0.4055115175249207  0.3987156957247154  0.2905037546075186   T   T   T
  0.4076637266047223  0.7355823210499879  0.2932380537423480   T   T   T
  0.6310761866593796  0.1824244153877622  0.1952486096080690   T   T   T
  0.6291209999999978  0.8485790000000009  0.1919490000000010   F   F   F
  0.6311595992632045  0.5156614288140966  0.1955243140411307   T   T   T
  0.7407754168124576  0.0714035608940755  0.2924434139067411   T   T   T
  0.7364342456485933  0.4005604972530404  0.2936119782193617   T   T   T
  0.9624738017394019  0.8463832795119046  0.1954755667291586   T   T   T
  0.9628859999999975  0.5150760000000005  0.1921990000000022   F   F   F
  0.9627170710060470  0.1823462497017632  0.1955401473417729   T   T   T
  0.9916559076751250  0.8658042904976028  0.4061451652756114   T   T   T
  0.9824771741829618  0.9875780772064655  0.4671086083995140   T   T   T
  0.1635441075864491  0.8410299219745412  0.4714649591269698   T   T   T
  0.0778007284416919  0.2905170339985104  0.4790844619403957   T   T   T
  0.2946000568827931  0.7118465774654237  0.4704033417702785   T   T   T
  0.2949605368390189  0.4923262003947427  0.4075587887827404   T   T   T
  0.4169451624049801  0.9691916452190878  0.4713625774196226   T   T   T
  0.4307595299415892  0.5220848036501097  0.4668768133078524   T   T   T
  0.6636712421926015  0.5461413957765354  0.5398006479775914   T   T   T
  0.5911621464439839  0.1795181516233358  0.4044899210711163   T   T   T
  0.6097727787469021  0.3008097567379734  0.4666214892431045   T   T   T
  0.7740179065232903  0.6507562083744314  0.4768202836941908   T   T   T
  0.8416226169709988  0.1604380854016434  0.4745468088007898   T   T   T
  0.9932847552213536  0.8640179624630063  0.4525862152048993   T   T   T
  0.9603645315722000  0.1604471043141948  0.4915233435096001   T   T   T
  0.2923851888648100  0.8361898991461187  0.4861199464452910   T   T   T
  0.2989963935941584  0.5060913338743759  0.4537928636834176   T   T   T
  0.6495683401580422  0.5327763586552453  0.4943675888026583   T   T   T
  0.5874847208356951  0.1693079737320406  0.4508271283487745   T   T   T
  0.9588066760598760  0.5051817504000096  0.4131006206919424   T   T   T
  0.6359252787045407  0.8528071566010308  0.4124286140563404   T   T   T
 
  0.00000000E+00  0.00000000E+00  0.00000000E+00
  0.00000000E+00  0.00000000E+00  0.00000000E+00
  0.00000000E+00  0.00000000E+00  0.00000000E+00
  0.00000000E+00  0.00000000E+00  0.00000000E+00
  0.00000000E+00  0.00000000E+00  0.00000000E+00
  0.00000000E+00  0.00000000E+00  0.00000000E+00
  0.00000000E+00  0.00000000E+00  0.00000000E+00
  0.00000000E+00  0.00000000E+00  0.00000000E+00
  0.00000000E+00  0.00000000E+00  0.00000000E+00
  0.00000000E+00  0.00000000E+00  0.00000000E+00
  0.00000000E+00  0.00000000E+00  0.00000000E+00
  0.00000000E+00  0.00000000E+00  0.00000000E+00
  0.00000000E+00  0.00000000E+00  0.00000000E+00
  0.00000000E+00  0.00000000E+00  0.00000000E+00
  0.00000000E+00  0.00000000E+00  0.00000000E+00
  0.00000000E+00  0.00000000E+00  0.00000000E+00
  0.00000000E+00  0.00000000E+00  0.00000000E+00
  0.00000000E+00  0.00000000E+00  0.00000000E+00
  0.00000000E+00  0.00000000E+00  0.00000000E+00
  0.00000000E+00  0.00000000E+00  0.00000000E+00
  0.00000000E+00  0.00000000E+00  0.00000000E+00
  0.00000000E+00  0.00000000E+00  0.00000000E+00
  0.00000000E+00  0.00000000E+00  0.00000000E+00
  0.00000000E+00  0.00000000E+00  0.00000000E+00
  0.00000000E+00  0.00000000E+00  0.00000000E+00
  0.00000000E+00  0.00000000E+00  0.00000000E+00
  0.00000000E+00  0.00000000E+00  0.00000000E+00
  0.00000000E+00  0.00000000E+00  0.00000000E+00
  0.00000000E+00  0.00000000E+00  0.00000000E+00
  0.00000000E+00  0.00000000E+00  0.00000000E+00
  0.00000000E+00  0.00000000E+00  0.00000000E+00
  0.00000000E+00  0.00000000E+00  0.00000000E+00
  0.00000000E+00  0.00000000E+00  0.00000000E+00
  0.00000000E+00  0.00000000E+00  0.00000000E+00
  0.00000000E+00  0.00000000E+00  0.00000000E+00
  0.00000000E+00  0.00000000E+00  0.00000000E+00
  0.00000000E+00  0.00000000E+00  0.00000000E+00
  0.00000000E+00  0.00000000E+00  0.00000000E+00
  0.00000000E+00  0.00000000E+00  0.00000000E+00
  0.00000000E+00  0.00000000E+00  0.00000000E+00
  0.00000000E+00  0.00000000E+00  0.00000000E+00
  0.00000000E+00  0.00000000E+00  0.00000000E+00
  0.00000000E+00  0.00000000E+00  0.00000000E+00
  0.00000000E+00  0.00000000E+00  0.00000000E+00
  0.00000000E+00  0.00000000E+00  0.00000000E+00
  0.00000000E+00  0.00000000E+00  0.00000000E+00
  0.00000000E+00  0.00000000E+00  0.00000000E+00
  0.00000000E+00  0.00000000E+00  0.00000000E+00
  0.00000000E+00  0.00000000E+00  0.00000000E+00
  0.00000000E+00  0.00000000E+00  0.00000000E+00
  0.00000000E+00  0.00000000E+00  0.00000000E+00
  0.00000000E+00  0.00000000E+00  0.00000000E+00
  0.00000000E+00  0.00000000E+00  0.00000000E+00
  0.00000000E+00  0.00000000E+00  0.00000000E+00
  0.00000000E+00  0.00000000E+00  0.00000000E+00
  0.00000000E+00  0.00000000E+00  0.00000000E+00
  0.00000000E+00  0.00000000E+00  0.00000000E+00
  0.00000000E+00  0.00000000E+00  0.00000000E+00
  0.00000000E+00  0.00000000E+00  0.00000000E+00
