# Supplementary material for: Gold-in-copper at low *CO coverage enables efficient electromethanation of CO2
Source: Nat Commun. 2021 Jun 7;12:3387. doi: 10.1038/s41467-021-23699-4 (PMC8184940; doi:10.1038/s41467-021-23699-4)
Supplement: Supplementary file 2 — Source Data [file 41467_2021_23699_MOESM2_ESM.zip › Source data_Figure 1/Cu36_2_9_H_CO]

 C Cu H O                               
   1.00000000000000     
     7.7023400000000004    0.0000000000000000    0.0000000000000000
    -3.8511700000000002    6.6704221085850000    0.0000000000000000
     0.0000000000000000    0.0000000000000000   21.2889400000000002
   C    Cu   H    O 
     1    36    14     7
Selective dynamics
Direct
  0.6289619726132752  0.8505169643296374  0.3559905856817817   T   T   T
  0.7415972335509902  0.7382511466434813  0.2933258835676750   T   T   T
  0.0740699999999990  0.0703699999999969  0.0000000000000000   F   F   F
  0.0740699999999990  0.4037000000000006  0.0000000000000000   F   F   F
  0.0740699999999990  0.7370400000000004  0.0000000000000000   F   F   F
  0.1851800000000026  0.2925899999999970  0.0984699999999989   F   F   F
  0.1851800000000026  0.6259299999999968  0.0984699999999989   F   F   F
  0.1851800000000026  0.9592600000000004  0.0984699999999989   F   F   F
  0.4074099999999987  0.0703699999999969  0.0000000000000000   F   F   F
  0.4074099999999987  0.4037000000000006  0.0000000000000000   F   F   F
  0.4074099999999987  0.7370400000000004  0.0000000000000000   F   F   F
  0.5185200000000023  0.2925899999999970  0.0984699999999989   F   F   F
  0.5185200000000023  0.6259299999999968  0.0984699999999989   F   F   F
  0.5185200000000023  0.9592600000000004  0.0984699999999989   F   F   F
  0.7407400000000024  0.0703699999999969  0.0000000000000000   F   F   F
  0.7407400000000024  0.4037000000000006  0.0000000000000000   F   F   F
  0.7407400000000024  0.7370400000000004  0.0000000000000000   F   F   F
  0.8518499999999989  0.2925899999999970  0.0984699999999989   F   F   F
  0.8518499999999989  0.6259299999999968  0.0984699999999989   F   F   F
  0.8518499999999989  0.9592600000000004  0.0984699999999989   F   F   F
  0.0739750394100321  0.7384622113621969  0.2932022324635229   T   T   T
  0.0781328987472330  0.0732197575501310  0.2903072459804201   T   T   T
  0.0739560058419296  0.4042474050887844  0.2929919930176919   T   T   T
  0.2954780912703481  0.5157165458692695  0.1953761212317479   T   T   T
  0.2963769999999997  0.1808570000000032  0.1919090000000025   F   F   F
  0.2950125589054681  0.8464762095332086  0.1954445124638900   T   T   T
  0.4050318971368166  0.0732879586815899  0.2900755631797994   T   T   T
  0.4047274579087178  0.4001763039848492  0.2904812593214038   T   T   T
  0.4051767665138050  0.7363495988827226  0.2928767389804873   T   T   T
  0.6313585764749374  0.1832876618366868  0.1953734839604604   T   T   T
  0.6292010000000019  0.8496269999999981  0.1922649999999990   F   F   F
  0.6309567934512311  0.5166352268468045  0.1956191814167403   T   T   T
  0.7409854222873171  0.0736332095574499  0.2929328680615850   T   T   T
  0.7398508361452091  0.4050130292254428  0.2931910143006888   T   T   T
  0.9615583092658166  0.8468118513440235  0.1954789627638652   T   T   T
  0.9627408052365504  0.5152759832914289  0.1932299926318962   T   T   T
  0.9622059416014361  0.1827624009298916  0.1954863112090384   T   T   T
  0.9629177570459154  0.5155587983689035  0.3356779084460333   T   T   T
  0.9793018015371249  0.8523350421190981  0.3970716007975334   T   T   T
  0.9729780189827022  0.9787008151405451  0.4577127619456628   T   T   T
  0.1609598976675854  0.8558792485379535  0.4614903067584326   T   T   T
  0.0694629373005408  0.2849005590035449  0.4698775897961414   T   T   T
  0.2927227953476847  0.7289436296596392  0.4611115615202932   T   T   T
  0.2645860334327201  0.4990149351501820  0.3979743375278532   T   T   T
  0.4205427308755392  0.9850781771125335  0.4609898469160408   T   T   T
  0.4013929621515102  0.5236531591357317  0.4564483554752466   T   T   T
  0.6397665770049649  0.5437071143709200  0.5306580009460049   T   T   T
  0.6123369674291722  0.1983200718707177  0.3963059696916820   T   T   T
  0.6114995572631899  0.3137032037036183  0.4578514943025822   T   T   T
  0.7523888291541369  0.6502981274642085  0.4682845874436486   T   T   T
  0.8337303121082431  0.1513360603693580  0.4676919156600035   T   T   T
  0.9823248249613012  0.8529046509859949  0.4438053388607812   T   T   T
  0.9554103606403822  0.1528015361694169  0.4827721067273083   T   T   T
  0.2942822043500089  0.8555496415264430  0.4761646074051701   T   T   T
  0.2703971904882785  0.5110808204640515  0.4445749256610981   T   T   T
  0.6277678589966389  0.5314650412310701  0.4851349301433129   T   T   T
  0.6054411784810040  0.1878678266140760  0.4428562740810622   T   T   T
  0.6266016641095270  0.8516780124154382  0.4124307033913067   T   T   T
 
  0.00000000E+00  0.00000000E+00  0.00000000E+00
  0.00000000E+00  0.00000000E+00  0.00000000E+00
  0.00000000E+00  0.00000000E+00  0.00000000E+00
  0.00000000E+00  0.00000000E+00  0.00000000E+00
  0.00000000E+00  0.00000000E+00  0.00000000E+00
  0.00000000E+00  0.00000000E+00  0.00000000E+00
  0.00000000E+00  0.00000000E+00  0.00000000E+00
  0.00000000E+00  0.00000000E+00  0.00000000E+00
  0.00000000E+00  0.00000000E+00  0.00000000E+00
  0.00000000E+00  0.00000000E+00  0.00000000E+00
  0.00000000E+00  0.00000000E+00  0.00000000E+00
  0.00000000E+00  0.00000000E+00  0.00000000E+00
  0.00000000E+00  0.00000000E+00  0.00000000E+00
  0.00000000E+00  0.00000000E+00  0.00000000E+00
  0.00000000E+00  0.00000000E+00  0.00000000E+00
  0.00000000E+00  0.00000000E+00  0.00000000E+00
  0.00000000E+00  0.00000000E+00  0.00000000E+00
  0.00000000E+00  0.00000000E+00  0.00000000E+00
  0.00000000E+00  0.00000000E+00  0.00000000E+00
  0.00000000E+00  0.00000000E+00  0.00000000E+00
  0.00000000E+00  0.00000000E+00  0.00000000E+00
  0.00000000E+00  0.00000000E+00  0.00000000E+00
  0.00000000E+00  0.00000000E+00  0.00000000E+00
  0.00000000E+00  0.00000000E+00  0.00000000E+00
  0.00000000E+00  0.00000000E+00  0.00000000E+00
  0.00000000E+00  0.00000000E+00  0.00000000E+00
  0.00000000E+00  0.00000000E+00  0.00000000E+00
  0.00000000E+00  0.00000000E+00  0.00000000E+00
  0.00000000E+00  0.00000000E+00  0.00000000E+00
  0.00000000E+00  0.00000000E+00  0.00000000E+00
  0.00000000E+00  0.00000000E+00  0.00000000E+00
  0.00000000E+00  0.00000000E+00  0.00000000E+00
  0.00000000E+00  0.00000000E+00  0.00000000E+00
  0.00000000E+00  0.00000000E+00  0.00000000E+00
  0.00000000E+00  0.00000000E+00  0.00000000E+00
  0.00000000E+00  0.00000000E+00  0.00000000E+00
  0.00000000E+00  0.00000000E+00  0.00000000E+00
  0.00000000E+00  0.00000000E+00  0.00000000E+00
  0.00000000E+00  0.00000000E+00  0.00000000E+00
  0.00000000E+00  0.00000000E+00  0.00000000E+00
  0.00000000E+00  0.00000000E+00  0.00000000E+00
  0.00000000E+00  0.00000000E+00  0.00000000E+00
  0.00000000E+00  0.00000000E+00  0.00000000E+00
  0.00000000E+00  0.00000000E+00  0.00000000E+00
  0.00000000E+00  0.00000000E+00  0.00000000E+00
  0.00000000E+00  0.00000000E+00  0.00000000E+00
  0.00000000E+00  0.00000000E+00  0.00000000E+00
  0.00000000E+00  0.00000000E+00  0.00000000E+00
  0.00000000E+00  0.00000000E+00  0.00000000E+00
  0.00000000E+00  0.00000000E+00  0.00000000E+00
  0.00000000E+00  0.00000000E+00  0.00000000E+00
  0.00000000E+00  0.00000000E+00  0.00000000E+00
  0.00000000E+00  0.00000000E+00  0.00000000E+00
  0.00000000E+00  0.00000000E+00  0.00000000E+00
  0.00000000E+00  0.00000000E+00  0.00000000E+00
  0.00000000E+00  0.00000000E+00  0.00000000E+00
  0.00000000E+00  0.00000000E+00  0.00000000E+00
  0.00000000E+00  0.00000000E+00  0.00000000E+00
