# Supplementary material for: Gold-in-copper at low *CO coverage enables efficient electromethanation of CO2
Source: Nat Commun. 2021 Jun 7;12:3387. doi: 10.1038/s41467-021-23699-4 (PMC8184940; doi:10.1038/s41467-021-23699-4)
Supplement: Supplementary file 2 — Source Data [file 41467_2021_23699_MOESM2_ESM.zip › Source data_Figure 1/Cu36_2_9_H_H]

 Cu H O                                 
   1.00000000000000     
     7.7023400000000004    0.0000000000000000    0.0000000000000000
    -3.8511700000000002    6.6704221085850000    0.0000000000000000
     0.0000000000000000    0.0000000000000000   21.2889400000000002
   Cu   H    O 
    36    15     6
Selective dynamics
Direct
  0.7395505165469283  0.7380968630656791  0.2921985483686682   T   T   T
  0.0740699999999990  0.0703699999999969  0.0000000000000000   F   F   F
  0.0740699999999990  0.4037000000000006  0.0000000000000000   F   F   F
  0.0740699999999990  0.7370400000000004  0.0000000000000000   F   F   F
  0.1851800000000026  0.2925899999999970  0.0984699999999989   F   F   F
  0.1851800000000026  0.6259299999999968  0.0984699999999989   F   F   F
  0.1851800000000026  0.9592600000000004  0.0984699999999989   F   F   F
  0.4074099999999987  0.0703699999999969  0.0000000000000000   F   F   F
  0.4074099999999987  0.4037000000000006  0.0000000000000000   F   F   F
  0.4074099999999987  0.7370400000000004  0.0000000000000000   F   F   F
  0.5185200000000023  0.2925899999999970  0.0984699999999989   F   F   F
  0.5185200000000023  0.6259299999999968  0.0984699999999989   F   F   F
  0.5185200000000023  0.9592600000000004  0.0984699999999989   F   F   F
  0.7407400000000024  0.0703699999999969  0.0000000000000000   F   F   F
  0.7407400000000024  0.4037000000000006  0.0000000000000000   F   F   F
  0.7407400000000024  0.7370400000000004  0.0000000000000000   F   F   F
  0.8518499999999989  0.2925899999999970  0.0984699999999989   F   F   F
  0.8518499999999989  0.6259299999999968  0.0984699999999989   F   F   F
  0.8518499999999989  0.9592600000000004  0.0984699999999989   F   F   F
  0.0748809931006558  0.7369876362519122  0.2919742811947009   T   T   T
  0.0776097295272427  0.0721415316296018  0.2901309980120281   T   T   T
  0.0744121699817076  0.4035082605080049  0.2922495119601461   T   T   T
  0.2958810668817978  0.5156928309773631  0.1952895598824155   T   T   T
  0.2966660000000019  0.1807360000000031  0.1922890000000024   F   F   F
  0.2957262809303494  0.8463141857802844  0.1951323967824957   T   T   T
  0.4058837620442621  0.0717867474664305  0.2899137097353992   T   T   T
  0.4063532283932832  0.4004359372245600  0.2901633086228700   T   T   T
  0.4104485785171763  0.7388185749843934  0.2920668959225661   T   T   T
  0.6317211496218668  0.1824916904694121  0.1952541816433492   T   T   T
  0.6291209999999978  0.8485790000000009  0.1919490000000010   F   F   F
  0.6312469069887019  0.5160461592889253  0.1952529402412353   T   T   T
  0.7402920778062732  0.0683171929484675  0.2920455820801683   T   T   T
  0.7409487259701683  0.4041934520426930  0.2924166233078146   T   T   T
  0.9616702969078104  0.8466267252317944  0.1952803184531040   T   T   T
  0.9628859999999975  0.5150760000000005  0.1921990000000022   F   F   F
  0.9622603734185387  0.1822248045156840  0.1952587036381717   T   T   T
  0.9639817505247249  0.5153047492206639  0.3354681608451511   T   T   T
  0.6306602688253545  0.8490641134901658  0.3364039965315255   T   T   T
  0.9675752736072283  0.8382652796926857  0.3877684844051308   T   T   T
  0.9701291747446754  0.9727679758531600  0.4466250688484101   T   T   T
  0.1622153133374981  0.8449882380969930  0.4516111073714389   T   T   T
  0.0794871104322004  0.2858631812325319  0.4546421446219435   T   T   T
  0.2973278316736277  0.7200004919597249  0.4514084661342085   T   T   T
  0.2990739470950307  0.5174509076885148  0.3878686079257425   T   T   T
  0.4200453119191893  0.9771177364449493  0.4515328202194056   T   T   T
  0.4264413917953950  0.5289638503581409  0.4479623630455239   T   T   T
  0.6475464469878649  0.5296451891278871  0.5201305370026603   T   T   T
  0.6145027374650573  0.1747272671310744  0.3869235562733381   T   T   T
  0.6202362159690228  0.2962250392426368  0.4478377062278651   T   T   T
  0.7638502276959254  0.6418650413527177  0.4583327350366659   T   T   T
  0.8424670963421941  0.1619809732335672  0.4535552849472599   T   T   T
  0.9723766579581277  0.8425848318639053  0.4347644687521536   T   T   T
  0.9622826239001812  0.1575152149068261  0.4679739525790855   T   T   T
  0.2931234998540028  0.8463086702035708  0.4662906553766047   T   T   T
  0.3007219030176428  0.5271425749643371  0.4348074076878755   T   T   T
  0.6373080788697696  0.5206238313789937  0.4745032197145276   T   T   T
  0.6117923395502681  0.1681168463158458  0.4339708853520813   T   T   T
 
  0.00000000E+00  0.00000000E+00  0.00000000E+00
  0.00000000E+00  0.00000000E+00  0.00000000E+00
  0.00000000E+00  0.00000000E+00  0.00000000E+00
  0.00000000E+00  0.00000000E+00  0.00000000E+00
  0.00000000E+00  0.00000000E+00  0.00000000E+00
  0.00000000E+00  0.00000000E+00  0.00000000E+00
  0.00000000E+00  0.00000000E+00  0.00000000E+00
  0.00000000E+00  0.00000000E+00  0.00000000E+00
  0.00000000E+00  0.00000000E+00  0.00000000E+00
  0.00000000E+00  0.00000000E+00  0.00000000E+00
  0.00000000E+00  0.00000000E+00  0.00000000E+00
  0.00000000E+00  0.00000000E+00  0.00000000E+00
  0.00000000E+00  0.00000000E+00  0.00000000E+00
  0.00000000E+00  0.00000000E+00  0.00000000E+00
  0.00000000E+00  0.00000000E+00  0.00000000E+00
  0.00000000E+00  0.00000000E+00  0.00000000E+00
  0.00000000E+00  0.00000000E+00  0.00000000E+00
  0.00000000E+00  0.00000000E+00  0.00000000E+00
  0.00000000E+00  0.00000000E+00  0.00000000E+00
  0.00000000E+00  0.00000000E+00  0.00000000E+00
  0.00000000E+00  0.00000000E+00  0.00000000E+00
  0.00000000E+00  0.00000000E+00  0.00000000E+00
  0.00000000E+00  0.00000000E+00  0.00000000E+00
  0.00000000E+00  0.00000000E+00  0.00000000E+00
  0.00000000E+00  0.00000000E+00  0.00000000E+00
  0.00000000E+00  0.00000000E+00  0.00000000E+00
  0.00000000E+00  0.00000000E+00  0.00000000E+00
  0.00000000E+00  0.00000000E+00  0.00000000E+00
  0.00000000E+00  0.00000000E+00  0.00000000E+00
  0.00000000E+00  0.00000000E+00  0.00000000E+00
  0.00000000E+00  0.00000000E+00  0.00000000E+00
  0.00000000E+00  0.00000000E+00  0.00000000E+00
  0.00000000E+00  0.00000000E+00  0.00000000E+00
  0.00000000E+00  0.00000000E+00  0.00000000E+00
  0.00000000E+00  0.00000000E+00  0.00000000E+00
  0.00000000E+00  0.00000000E+00  0.00000000E+00
  0.00000000E+00  0.00000000E+00  0.00000000E+00
  0.00000000E+00  0.00000000E+00  0.00000000E+00
  0.00000000E+00  0.00000000E+00  0.00000000E+00
  0.00000000E+00  0.00000000E+00  0.00000000E+00
  0.00000000E+00  0.00000000E+00  0.00000000E+00
  0.00000000E+00  0.00000000E+00  0.00000000E+00
  0.00000000E+00  0.00000000E+00  0.00000000E+00
  0.00000000E+00  0.00000000E+00  0.00000000E+00
  0.00000000E+00  0.00000000E+00  0.00000000E+00
  0.00000000E+00  0.00000000E+00  0.00000000E+00
  0.00000000E+00  0.00000000E+00  0.00000000E+00
  0.00000000E+00  0.00000000E+00  0.00000000E+00
  0.00000000E+00  0.00000000E+00  0.00000000E+00
  0.00000000E+00  0.00000000E+00  0.00000000E+00
  0.00000000E+00  0.00000000E+00  0.00000000E+00
  0.00000000E+00  0.00000000E+00  0.00000000E+00
  0.00000000E+00  0.00000000E+00  0.00000000E+00
  0.00000000E+00  0.00000000E+00  0.00000000E+00
  0.00000000E+00  0.00000000E+00  0.00000000E+00
  0.00000000E+00  0.00000000E+00  0.00000000E+00
  0.00000000E+00  0.00000000E+00  0.00000000E+00
