# Supplementary material for: Gold-in-copper at low *CO coverage enables efficient electromethanation of CO2
Source: Nat Commun. 2021 Jun 7;12:3387. doi: 10.1038/s41467-021-23699-4 (PMC8184940; doi:10.1038/s41467-021-23699-4)
Supplement: Supplementary file 2 — Source Data [file 41467_2021_23699_MOESM2_ESM.zip › Source data_Figure 1/Cu36_2_9_OCCOH]

 C Cu H O                               
   1.00000000000000     
     7.7023400000000004    0.0000000000000000    0.0000000000000000
    -3.8511700000000002    6.6704221085850000    0.0000000000000000
     0.0000000000000000    0.0000000000000000   21.2889400000000002
   C    Cu   H    O 
     2    36    14     8
Selective dynamics
Direct
  0.9425375856898762  0.5054019664819809  0.3593732811436162   T   T   T
  0.8499261855489476  0.6228131614176594  0.3624397259853708   T   T   T
  0.7462428962331010  0.7324442660008613  0.2931510442273490   T   T   T
  0.0740699999999990  0.0703699999999969  0.0000000000000000   F   F   F
  0.0740699999999990  0.4037000000000006  0.0000000000000000   F   F   F
  0.0740699999999990  0.7370400000000004  0.0000000000000000   F   F   F
  0.1851800000000026  0.2925899999999970  0.0984699999999989   F   F   F
  0.1851800000000026  0.6259299999999968  0.0984699999999989   F   F   F
  0.1851800000000026  0.9592600000000004  0.0984699999999989   F   F   F
  0.4074099999999987  0.0703699999999969  0.0000000000000000   F   F   F
  0.4074099999999987  0.4037000000000006  0.0000000000000000   F   F   F
  0.4074099999999987  0.7370400000000004  0.0000000000000000   F   F   F
  0.5185200000000023  0.2925899999999970  0.0984699999999989   F   F   F
  0.5185200000000023  0.6259299999999968  0.0984699999999989   F   F   F
  0.5185200000000023  0.9592600000000004  0.0984699999999989   F   F   F
  0.7407400000000024  0.0703699999999969  0.0000000000000000   F   F   F
  0.7407400000000024  0.4037000000000006  0.0000000000000000   F   F   F
  0.7407400000000024  0.7370400000000004  0.0000000000000000   F   F   F
  0.8518499999999989  0.2925899999999970  0.0984699999999989   F   F   F
  0.8518499999999989  0.6259299999999968  0.0984699999999989   F   F   F
  0.8518499999999989  0.9592600000000004  0.0984699999999989   F   F   F
  0.0922129460119570  0.7524534667360344  0.2963117397061384   T   T   T
  0.0754623291074869  0.0754721617751920  0.2898828535593260   T   T   T
  0.0679369895512675  0.4085584334997576  0.2930526896316599   T   T   T
  0.2942110859254821  0.5132365120387804  0.1947791770961109   T   T   T
  0.2964039992214210  0.1800625111144594  0.1939611383931303   T   T   T
  0.2935135525322383  0.8443108296744369  0.1944495762504304   T   T   T
  0.4061012353805012  0.0678575082591927  0.2891882465982021   T   T   T
  0.3995320682854637  0.4008031655467221  0.2895032409846783   T   T   T
  0.4139444524353432  0.7382218227351712  0.2899760429599553   T   T   T
  0.6302846664486172  0.1812494843382957  0.1934175952355374   T   T   T
  0.6324462129347547  0.8430779340013370  0.1942665255816413   T   T   T
  0.6295752774153838  0.5114931157747327  0.1946982472813672   T   T   T
  0.7387860592677967  0.0625710693599399  0.2883138303387737   T   T   T
  0.7203559714167197  0.3825978026859088  0.2923398322214295   T   T   T
  0.9656111773097622  0.8460611412065900  0.1952268496275738   T   T   T
  0.9616008660830793  0.5151622036841528  0.1946042670182421   T   T   T
  0.9643185606145973  0.1821329125435204  0.1945270968295329   T   T   T
  0.9165240380241626  0.7331353816997820  0.4697557179152675   T   T   T
  0.9672156180217862  0.9072581244200167  0.5244234576977349   T   T   T
  0.1251080779302085  0.7986327702903546  0.5179059877887834   T   T   T
  0.0344356077025926  0.2051613560763867  0.5223144366588514   T   T   T
  0.2942851783232035  0.6653584439309750  0.5198541158445812   T   T   T
  0.1685084651940210  0.4346969404263839  0.4562623179132065   T   T   T
  0.4193156703733609  0.8874606214161905  0.4939762074853385   T   T   T
  0.3422019424927968  0.3991806077192068  0.4853716854715932   T   T   T
  0.6033784551620284  0.3850713712719017  0.5177839985467642   T   T   T
  0.5710937706673885  0.0142876858191573  0.3974018124707681   T   T   T
  0.5676995002809297  0.1679748168016410  0.4476883462174062   T   T   T
  0.6352508150516186  0.4804475933379587  0.4498831510571921   T   T   T
  0.8111185907482643  0.0504134094010356  0.5023934308517993   T   T   T
  0.8593474727465318  0.2903288175788892  0.4213483928239365   T   T   T
  0.9793561225177083  0.7803793487867816  0.5146693103368924   T   T   T
  0.9168453039321049  0.0698422141249388  0.5320374676869315   T   T   T
  0.3149484071500681  0.8034859357282337  0.5248578859250240   T   T   T
  0.2315049927935391  0.4259676803747467  0.4960319987735102   T   T   T
  0.5390681271850375  0.3575974561259424  0.4766286004258783   T   T   T
  0.6140305375830036  0.0682187058276172  0.4403487455963803   T   T   T
  0.9717296392005925  0.4304071004939123  0.4170267707825178   T   T   T
  0.7873893766038753  0.6693839187042607  0.4140786304990006   T   T   T
 
  0.00000000E+00  0.00000000E+00  0.00000000E+00
  0.00000000E+00  0.00000000E+00  0.00000000E+00
  0.00000000E+00  0.00000000E+00  0.00000000E+00
  0.00000000E+00  0.00000000E+00  0.00000000E+00
  0.00000000E+00  0.00000000E+00  0.00000000E+00
  0.00000000E+00  0.00000000E+00  0.00000000E+00
  0.00000000E+00  0.00000000E+00  0.00000000E+00
  0.00000000E+00  0.00000000E+00  0.00000000E+00
  0.00000000E+00  0.00000000E+00  0.00000000E+00
  0.00000000E+00  0.00000000E+00  0.00000000E+00
  0.00000000E+00  0.00000000E+00  0.00000000E+00
  0.00000000E+00  0.00000000E+00  0.00000000E+00
  0.00000000E+00  0.00000000E+00  0.00000000E+00
  0.00000000E+00  0.00000000E+00  0.00000000E+00
  0.00000000E+00  0.00000000E+00  0.00000000E+00
  0.00000000E+00  0.00000000E+00  0.00000000E+00
  0.00000000E+00  0.00000000E+00  0.00000000E+00
  0.00000000E+00  0.00000000E+00  0.00000000E+00
  0.00000000E+00  0.00000000E+00  0.00000000E+00
  0.00000000E+00  0.00000000E+00  0.00000000E+00
  0.00000000E+00  0.00000000E+00  0.00000000E+00
  0.00000000E+00  0.00000000E+00  0.00000000E+00
  0.00000000E+00  0.00000000E+00  0.00000000E+00
  0.00000000E+00  0.00000000E+00  0.00000000E+00
  0.00000000E+00  0.00000000E+00  0.00000000E+00
  0.00000000E+00  0.00000000E+00  0.00000000E+00
  0.00000000E+00  0.00000000E+00  0.00000000E+00
  0.00000000E+00  0.00000000E+00  0.00000000E+00
  0.00000000E+00  0.00000000E+00  0.00000000E+00
  0.00000000E+00  0.00000000E+00  0.00000000E+00
  0.00000000E+00  0.00000000E+00  0.00000000E+00
  0.00000000E+00  0.00000000E+00  0.00000000E+00
  0.00000000E+00  0.00000000E+00  0.00000000E+00
  0.00000000E+00  0.00000000E+00  0.00000000E+00
  0.00000000E+00  0.00000000E+00  0.00000000E+00
  0.00000000E+00  0.00000000E+00  0.00000000E+00
  0.00000000E+00  0.00000000E+00  0.00000000E+00
  0.00000000E+00  0.00000000E+00  0.00000000E+00
  0.00000000E+00  0.00000000E+00  0.00000000E+00
  0.00000000E+00  0.00000000E+00  0.00000000E+00
  0.00000000E+00  0.00000000E+00  0.00000000E+00
  0.00000000E+00  0.00000000E+00  0.00000000E+00
  0.00000000E+00  0.00000000E+00  0.00000000E+00
  0.00000000E+00  0.00000000E+00  0.00000000E+00
  0.00000000E+00  0.00000000E+00  0.00000000E+00
  0.00000000E+00  0.00000000E+00  0.00000000E+00
  0.00000000E+00  0.00000000E+00  0.00000000E+00
  0.00000000E+00  0.00000000E+00  0.00000000E+00
  0.00000000E+00  0.00000000E+00  0.00000000E+00
  0.00000000E+00  0.00000000E+00  0.00000000E+00
  0.00000000E+00  0.00000000E+00  0.00000000E+00
  0.00000000E+00  0.00000000E+00  0.00000000E+00
  0.00000000E+00  0.00000000E+00  0.00000000E+00
  0.00000000E+00  0.00000000E+00  0.00000000E+00
  0.00000000E+00  0.00000000E+00  0.00000000E+00
  0.00000000E+00  0.00000000E+00  0.00000000E+00
  0.00000000E+00  0.00000000E+00  0.00000000E+00
  0.00000000E+00  0.00000000E+00  0.00000000E+00
  0.00000000E+00  0.00000000E+00  0.00000000E+00
  0.00000000E+00  0.00000000E+00  0.00000000E+00
