# Supplementary material for: Gold-in-copper at low *CO coverage enables efficient electromethanation of CO2
Source: Nat Commun. 2021 Jun 7;12:3387. doi: 10.1038/s41467-021-23699-4 (PMC8184940; doi:10.1038/s41467-021-23699-4)
Supplement: Supplementary file 2 — Source Data [file 41467_2021_23699_MOESM2_ESM.zip › Source data_Figure 1/Cu36_3_9_CHO]

 C Cu H O                               
   1.00000000000000     
     7.7023400000000004    0.0000000000000000    0.0000000000000000
    -3.8511700000000002    6.6704221085850000    0.0000000000000000
     0.0000000000000000    0.0000000000000000   21.2889400000000002
   C    Cu   H    O 
     3    36    14     9
Selective dynamics
Direct
  0.6214028268587264  0.8394209954088755  0.3567224284933033   T   T   T
  0.2924657605500805  0.1951734546514072  0.3564537452536227   T   T   T
  0.9385586158202307  0.5285017643772496  0.3680623914800166   T   T   T
  0.7403052163391529  0.7399487441565483  0.2915131832800344   T   T   T
  0.0740699999999990  0.0703699999999969  0.0000000000000000   F   F   F
  0.0740699999999990  0.4037000000000006  0.0000000000000000   F   F   F
  0.0740699999999990  0.7370400000000004  0.0000000000000000   F   F   F
  0.1851800000000026  0.2925899999999970  0.0984699999999989   F   F   F
  0.1851800000000026  0.6259299999999968  0.0984699999999989   F   F   F
  0.1851800000000026  0.9592600000000004  0.0984699999999989   F   F   F
  0.4074099999999987  0.0703699999999969  0.0000000000000000   F   F   F
  0.4074099999999987  0.4037000000000006  0.0000000000000000   F   F   F
  0.4074099999999987  0.7370400000000004  0.0000000000000000   F   F   F
  0.5185200000000023  0.2925899999999970  0.0984699999999989   F   F   F
  0.5185200000000023  0.6259299999999968  0.0984699999999989   F   F   F
  0.5185200000000023  0.9592600000000004  0.0984699999999989   F   F   F
  0.7407400000000024  0.0703699999999969  0.0000000000000000   F   F   F
  0.7407400000000024  0.4037000000000006  0.0000000000000000   F   F   F
  0.7407400000000024  0.7370400000000004  0.0000000000000000   F   F   F
  0.8518499999999989  0.2925899999999970  0.0984699999999989   F   F   F
  0.8518499999999989  0.6259299999999968  0.0984699999999989   F   F   F
  0.8518499999999989  0.9592600000000004  0.0984699999999989   F   F   F
  0.0672308253245709  0.7311948761671598  0.2940933087356782   T   T   T
  0.0739752493663298  0.0641014418914369  0.2925379529386687   T   T   T
  0.0821062824162081  0.3973790068054489  0.2904956531316570   T   T   T
  0.2975378072714598  0.5161443913335265  0.1950027880443893   T   T   T
  0.2963773047311450  0.1808568684774535  0.1919091736814414   T   T   T
  0.2950643575421032  0.8497529764506686  0.1968498280183160   T   T   T
  0.4079097453556372  0.0731998509281437  0.2960007025883468   T   T   T
  0.4149505407255064  0.4057441268901178  0.2899535380955520   T   T   T
  0.4065811562071204  0.7386473453292423  0.2908348782046978   T   T   T
  0.6288518575766502  0.1814303449009173  0.1967578416360935   T   T   T
  0.6292010000000019  0.8496269999999981  0.1922649999999990   F   F   F
  0.6329558859627952  0.5151331931689764  0.1953149807456124   T   T   T
  0.7377750941908067  0.0688578426957105  0.2942768606079358   T   T   T
  0.7495339761964804  0.4034969755073881  0.2944531457330788   T   T   T
  0.9629874112193038  0.8475932889506043  0.1951043857339315   T   T   T
  0.9646383087718725  0.5138118344902706  0.1937805628802894   T   T   T
  0.9612493224977242  0.1790515073675410  0.1963338171710937   T   T   T
  0.9803490123305734  0.8779823811576182  0.4301267186873971   T   T   T
  0.9633914652125697  0.9825956492309349  0.4930521932343411   T   T   T
  0.1746082383018453  0.8780628095406501  0.4946849879635777   T   T   T
  0.0569367292779008  0.2816576827134794  0.5165154834229412   T   T   T
  0.2961353985172596  0.7408468817731877  0.5027644852377809   T   T   T
  0.1923140085918626  0.5081824552588585  0.4501761414990274   T   T   T
  0.4297408578063576  0.9976737532606038  0.4878019957322792   T   T   T
  0.3874479122353270  0.5355668102788699  0.4883156154731553   T   T   T
  0.6327960037599522  0.5154516322281707  0.5527258970302156   T   T   T
  0.6320381712639506  0.1836594958741185  0.4172252306694044   T   T   T
  0.6232625675234973  0.3085062584038225  0.4753026250429707   T   T   T
  0.7493172831032954  0.6488596764030973  0.4947773556449926   T   T   T
  0.8291104740312151  0.1598257312485857  0.4980142065251451   T   T   T
  0.8642744471934501  0.5697361860657407  0.4053454189505170   T   T   T
  0.9756797398550239  0.8618904659145921  0.4759138289362898   T   T   T
  0.9357898447337236  0.1480464114368977  0.5202386551288113   T   T   T
  0.3057214713818653  0.8823635723018204  0.5093203538482000   T   T   T
  0.2608920561353677  0.5384220805740023  0.4927540146795710   T   T   T
  0.6250174490870284  0.5216384518775340  0.5071808452388862   T   T   T
  0.6255336744544842  0.1839127368192438  0.4634775764978684   T   T   T
  0.6144580250255303  0.8277215700071213  0.4130849094129440   T   T   T
  0.2903718020404890  0.2136710923739506  0.4124637921417815   T   T   T
  0.0573750695319358  0.4682456279939375  0.3892040848282837   T   T   T
 
  0.00000000E+00  0.00000000E+00  0.00000000E+00
  0.00000000E+00  0.00000000E+00  0.00000000E+00
  0.00000000E+00  0.00000000E+00  0.00000000E+00
  0.00000000E+00  0.00000000E+00  0.00000000E+00
  0.00000000E+00  0.00000000E+00  0.00000000E+00
  0.00000000E+00  0.00000000E+00  0.00000000E+00
  0.00000000E+00  0.00000000E+00  0.00000000E+00
  0.00000000E+00  0.00000000E+00  0.00000000E+00
  0.00000000E+00  0.00000000E+00  0.00000000E+00
  0.00000000E+00  0.00000000E+00  0.00000000E+00
  0.00000000E+00  0.00000000E+00  0.00000000E+00
  0.00000000E+00  0.00000000E+00  0.00000000E+00
  0.00000000E+00  0.00000000E+00  0.00000000E+00
  0.00000000E+00  0.00000000E+00  0.00000000E+00
  0.00000000E+00  0.00000000E+00  0.00000000E+00
  0.00000000E+00  0.00000000E+00  0.00000000E+00
  0.00000000E+00  0.00000000E+00  0.00000000E+00
  0.00000000E+00  0.00000000E+00  0.00000000E+00
  0.00000000E+00  0.00000000E+00  0.00000000E+00
  0.00000000E+00  0.00000000E+00  0.00000000E+00
  0.00000000E+00  0.00000000E+00  0.00000000E+00
  0.00000000E+00  0.00000000E+00  0.00000000E+00
  0.00000000E+00  0.00000000E+00  0.00000000E+00
  0.00000000E+00  0.00000000E+00  0.00000000E+00
  0.00000000E+00  0.00000000E+00  0.00000000E+00
  0.00000000E+00  0.00000000E+00  0.00000000E+00
  0.00000000E+00  0.00000000E+00  0.00000000E+00
  0.00000000E+00  0.00000000E+00  0.00000000E+00
  0.00000000E+00  0.00000000E+00  0.00000000E+00
  0.00000000E+00  0.00000000E+00  0.00000000E+00
  0.00000000E+00  0.00000000E+00  0.00000000E+00
  0.00000000E+00  0.00000000E+00  0.00000000E+00
  0.00000000E+00  0.00000000E+00  0.00000000E+00
  0.00000000E+00  0.00000000E+00  0.00000000E+00
  0.00000000E+00  0.00000000E+00  0.00000000E+00
  0.00000000E+00  0.00000000E+00  0.00000000E+00
  0.00000000E+00  0.00000000E+00  0.00000000E+00
  0.00000000E+00  0.00000000E+00  0.00000000E+00
  0.00000000E+00  0.00000000E+00  0.00000000E+00
  0.00000000E+00  0.00000000E+00  0.00000000E+00
  0.00000000E+00  0.00000000E+00  0.00000000E+00
  0.00000000E+00  0.00000000E+00  0.00000000E+00
  0.00000000E+00  0.00000000E+00  0.00000000E+00
  0.00000000E+00  0.00000000E+00  0.00000000E+00
  0.00000000E+00  0.00000000E+00  0.00000000E+00
  0.00000000E+00  0.00000000E+00  0.00000000E+00
  0.00000000E+00  0.00000000E+00  0.00000000E+00
  0.00000000E+00  0.00000000E+00  0.00000000E+00
  0.00000000E+00  0.00000000E+00  0.00000000E+00
  0.00000000E+00  0.00000000E+00  0.00000000E+00
  0.00000000E+00  0.00000000E+00  0.00000000E+00
  0.00000000E+00  0.00000000E+00  0.00000000E+00
  0.00000000E+00  0.00000000E+00  0.00000000E+00
  0.00000000E+00  0.00000000E+00  0.00000000E+00
  0.00000000E+00  0.00000000E+00  0.00000000E+00
  0.00000000E+00  0.00000000E+00  0.00000000E+00
  0.00000000E+00  0.00000000E+00  0.00000000E+00
  0.00000000E+00  0.00000000E+00  0.00000000E+00
  0.00000000E+00  0.00000000E+00  0.00000000E+00
  0.00000000E+00  0.00000000E+00  0.00000000E+00
  0.00000000E+00  0.00000000E+00  0.00000000E+00
  0.00000000E+00  0.00000000E+00  0.00000000E+00
