# Supplementary material for: Gold-in-copper at low *CO coverage enables efficient electromethanation of CO2
Source: Nat Commun. 2021 Jun 7;12:3387. doi: 10.1038/s41467-021-23699-4 (PMC8184940; doi:10.1038/s41467-021-23699-4)
Supplement: Supplementary file 2 — Source Data [file 41467_2021_23699_MOESM2_ESM.zip › Source data_Figure 1/Cu36_3_9_CO]

 C Cu H O                               
   1.00000000000000     
     7.7023400000000004    0.0000000000000000    0.0000000000000000
    -3.8511700000000002    6.6704221085850000    0.0000000000000000
     0.0000000000000000    0.0000000000000000   21.2889400000000002
   C    Cu   H    O 
     3    36    13     9
Selective dynamics
Direct
  0.3022464965828746  0.1847925280752065  0.3564644277433189   T   T   T
  0.9549079654530885  0.5055852306087019  0.3565502844894368   T   T   T
  0.6304099563096415  0.8547335927963076  0.3562272526919656   T   T   T
  0.7410694461757075  0.7389603828603484  0.2939415510898939   T   T   T
  0.0740699999999990  0.0703699999999969  0.0000000000000000   F   F   F
  0.0740699999999990  0.4037000000000006  0.0000000000000000   F   F   F
  0.0740699999999990  0.7370400000000004  0.0000000000000000   F   F   F
  0.1851800000000026  0.2925899999999970  0.0984699999999989   F   F   F
  0.1851800000000026  0.6259299999999968  0.0984699999999989   F   F   F
  0.1851800000000026  0.9592600000000004  0.0984699999999989   F   F   F
  0.4074099999999987  0.0703699999999969  0.0000000000000000   F   F   F
  0.4074099999999987  0.4037000000000006  0.0000000000000000   F   F   F
  0.4074099999999987  0.7370400000000004  0.0000000000000000   F   F   F
  0.5185200000000023  0.2925899999999970  0.0984699999999989   F   F   F
  0.5185200000000023  0.6259299999999968  0.0984699999999989   F   F   F
  0.5185200000000023  0.9592600000000004  0.0984699999999989   F   F   F
  0.7407400000000024  0.0703699999999969  0.0000000000000000   F   F   F
  0.7407400000000024  0.4037000000000006  0.0000000000000000   F   F   F
  0.7407400000000024  0.7370400000000004  0.0000000000000000   F   F   F
  0.8518499999999989  0.2925899999999970  0.0984699999999989   F   F   F
  0.8518499999999989  0.6259299999999968  0.0984699999999989   F   F   F
  0.8518499999999989  0.9592600000000004  0.0984699999999989   F   F   F
  0.0718823886680653  0.7355142404932877  0.2948302594616621   T   T   T
  0.0747638766914704  0.0698957486746821  0.2941251844110297   T   T   T
  0.0750695006208204  0.4047243665169304  0.2930187832258753   T   T   T
  0.2961429008956173  0.5149950230879270  0.1956852935077222   T   T   T
  0.2966660000000019  0.1807360000000031  0.1922890000000024   F   F   F
  0.2948088198315233  0.8469648672484595  0.1962921275037601   T   T   T
  0.4070197794509056  0.0693765432624929  0.2925613184888931   T   T   T
  0.4066667784913705  0.4050916176440253  0.2927230010793664   T   T   T
  0.4068616581274895  0.7366462706031385  0.2933352619803884   T   T   T
  0.6293013238579803  0.1815254468995846  0.1953451068869612   T   T   T
  0.6291209999999978  0.8485790000000009  0.1919490000000010   F   F   F
  0.6295428292876792  0.5162228923050023  0.1958932819881554   T   T   T
  0.7414999321479385  0.0725145117473218  0.2918343904776535   T   T   T
  0.7383779942080650  0.4033510040755104  0.2918679894743121   T   T   T
  0.9629293572180728  0.8481354082547412  0.1964634014262430   T   T   T
  0.9628859673264785  0.5150759152590396  0.1921994437319867   T   T   T
  0.9641804920457631  0.1815656256313076  0.1960120001158288   T   T   T
  0.9588080457394312  0.8397333281837049  0.4225693822282821   T   T   T
  0.9701063867473394  0.9717791204486019  0.4833975778099457   T   T   T
  0.1532133084975200  0.8413464246178108  0.4864298659031689   T   T   T
  0.0844440600961107  0.2824540187647600  0.4966438063241299   T   T   T
  0.2877601513914527  0.7150531149599146  0.4880334286712298   T   T   T
  0.2862611862510391  0.5104684746627868  0.4246668239046301   T   T   T
  0.4120431215875087  0.9708994531051047  0.4943286534076847   T   T   T
  0.4205780380746589  0.5273235231553954  0.4828813314318552   T   T   T
  0.6405298534091486  0.5465017772596426  0.5578972783214766   T   T   T
  0.6418263365484620  0.1722868743573329  0.4396200096534528   T   T   T
  0.6205761949087432  0.2939984043223944  0.4949030434619175   T   T   T
  0.7573096398521741  0.6408427865860915  0.4947773731679064   T   T   T
  0.8495291814086912  0.1585634885371192  0.5053711367202354   T   T   T
  0.9673409589116915  0.8411621272065304  0.4686366976511422   T   T   T
  0.9735921215197010  0.1532663585659222  0.5122648799409433   T   T   T
  0.2806768287687689  0.8389146415521580  0.5034325743542922   T   T   T
  0.2928780635963548  0.5226661073734888  0.4706312265692816   T   T   T
  0.6314121280432161  0.5239032128666210  0.5127119688089223   T   T   T
  0.6179242838319539  0.1658487272910492  0.4849268316017401   T   T   T
  0.3095950075548686  0.1886609191866455  0.4129955007320163   T   T   T
  0.9451577359249725  0.4940411104811133  0.4131299914438742   T   T   T
  0.6316079603027376  0.8631989330220762  0.4128324479656413   T   T   T
 
  0.00000000E+00  0.00000000E+00  0.00000000E+00
  0.00000000E+00  0.00000000E+00  0.00000000E+00
  0.00000000E+00  0.00000000E+00  0.00000000E+00
  0.00000000E+00  0.00000000E+00  0.00000000E+00
  0.00000000E+00  0.00000000E+00  0.00000000E+00
  0.00000000E+00  0.00000000E+00  0.00000000E+00
  0.00000000E+00  0.00000000E+00  0.00000000E+00
  0.00000000E+00  0.00000000E+00  0.00000000E+00
  0.00000000E+00  0.00000000E+00  0.00000000E+00
  0.00000000E+00  0.00000000E+00  0.00000000E+00
  0.00000000E+00  0.00000000E+00  0.00000000E+00
  0.00000000E+00  0.00000000E+00  0.00000000E+00
  0.00000000E+00  0.00000000E+00  0.00000000E+00
  0.00000000E+00  0.00000000E+00  0.00000000E+00
  0.00000000E+00  0.00000000E+00  0.00000000E+00
  0.00000000E+00  0.00000000E+00  0.00000000E+00
  0.00000000E+00  0.00000000E+00  0.00000000E+00
  0.00000000E+00  0.00000000E+00  0.00000000E+00
  0.00000000E+00  0.00000000E+00  0.00000000E+00
  0.00000000E+00  0.00000000E+00  0.00000000E+00
  0.00000000E+00  0.00000000E+00  0.00000000E+00
  0.00000000E+00  0.00000000E+00  0.00000000E+00
  0.00000000E+00  0.00000000E+00  0.00000000E+00
  0.00000000E+00  0.00000000E+00  0.00000000E+00
  0.00000000E+00  0.00000000E+00  0.00000000E+00
  0.00000000E+00  0.00000000E+00  0.00000000E+00
  0.00000000E+00  0.00000000E+00  0.00000000E+00
  0.00000000E+00  0.00000000E+00  0.00000000E+00
  0.00000000E+00  0.00000000E+00  0.00000000E+00
  0.00000000E+00  0.00000000E+00  0.00000000E+00
  0.00000000E+00  0.00000000E+00  0.00000000E+00
  0.00000000E+00  0.00000000E+00  0.00000000E+00
  0.00000000E+00  0.00000000E+00  0.00000000E+00
  0.00000000E+00  0.00000000E+00  0.00000000E+00
  0.00000000E+00  0.00000000E+00  0.00000000E+00
  0.00000000E+00  0.00000000E+00  0.00000000E+00
  0.00000000E+00  0.00000000E+00  0.00000000E+00
  0.00000000E+00  0.00000000E+00  0.00000000E+00
  0.00000000E+00  0.00000000E+00  0.00000000E+00
  0.00000000E+00  0.00000000E+00  0.00000000E+00
  0.00000000E+00  0.00000000E+00  0.00000000E+00
  0.00000000E+00  0.00000000E+00  0.00000000E+00
  0.00000000E+00  0.00000000E+00  0.00000000E+00
  0.00000000E+00  0.00000000E+00  0.00000000E+00
  0.00000000E+00  0.00000000E+00  0.00000000E+00
  0.00000000E+00  0.00000000E+00  0.00000000E+00
  0.00000000E+00  0.00000000E+00  0.00000000E+00
  0.00000000E+00  0.00000000E+00  0.00000000E+00
  0.00000000E+00  0.00000000E+00  0.00000000E+00
  0.00000000E+00  0.00000000E+00  0.00000000E+00
  0.00000000E+00  0.00000000E+00  0.00000000E+00
  0.00000000E+00  0.00000000E+00  0.00000000E+00
  0.00000000E+00  0.00000000E+00  0.00000000E+00
  0.00000000E+00  0.00000000E+00  0.00000000E+00
  0.00000000E+00  0.00000000E+00  0.00000000E+00
  0.00000000E+00  0.00000000E+00  0.00000000E+00
  0.00000000E+00  0.00000000E+00  0.00000000E+00
  0.00000000E+00  0.00000000E+00  0.00000000E+00
  0.00000000E+00  0.00000000E+00  0.00000000E+00
  0.00000000E+00  0.00000000E+00  0.00000000E+00
  0.00000000E+00  0.00000000E+00  0.00000000E+00
