# Supplementary material for: Gold-in-copper at low *CO coverage enables efficient electromethanation of CO2
Source: Nat Commun. 2021 Jun 7;12:3387. doi: 10.1038/s41467-021-23699-4 (PMC8184940; doi:10.1038/s41467-021-23699-4)
Supplement: Supplementary file 2 — Source Data [file 41467_2021_23699_MOESM2_ESM.zip › Source data_Figure 1/Cu36_3_9_H_CO]

 C Cu H O                               
   1.00000000000000     
     7.7023400000000004    0.0000000000000000    0.0000000000000000
    -3.8511700000000002    6.6704221085850000    0.0000000000000000
     0.0000000000000000    0.0000000000000000   21.2889400000000002
   C    Cu   H    O 
     2    36    14     8
Selective dynamics
Direct
  0.6302676357476499  0.8474626157189541  0.3558275690725484   T   T   T
  0.2964732644200071  0.1862226991178890  0.3556001324019590   T   T   T
  0.7423188435371362  0.7378378369658835  0.2926114783467416   T   T   T
  0.0740699999999990  0.0703699999999969  0.0000000000000000   F   F   F
  0.0740699999999990  0.4037000000000006  0.0000000000000000   F   F   F
  0.0740699999999990  0.7370400000000004  0.0000000000000000   F   F   F
  0.1851800000000026  0.2925899999999970  0.0984699999999989   F   F   F
  0.1851800000000026  0.6259299999999968  0.0984699999999989   F   F   F
  0.1851800000000026  0.9592600000000004  0.0984699999999989   F   F   F
  0.4074099999999987  0.0703699999999969  0.0000000000000000   F   F   F
  0.4074099999999987  0.4037000000000006  0.0000000000000000   F   F   F
  0.4074099999999987  0.7370400000000004  0.0000000000000000   F   F   F
  0.5185200000000023  0.2925899999999970  0.0984699999999989   F   F   F
  0.5185200000000023  0.6259299999999968  0.0984699999999989   F   F   F
  0.5185200000000023  0.9592600000000004  0.0984699999999989   F   F   F
  0.7407400000000024  0.0703699999999969  0.0000000000000000   F   F   F
  0.7407400000000024  0.4037000000000006  0.0000000000000000   F   F   F
  0.7407400000000024  0.7370400000000004  0.0000000000000000   F   F   F
  0.8518499999999989  0.2925899999999970  0.0984699999999989   F   F   F
  0.8518499999999989  0.6259299999999968  0.0984699999999989   F   F   F
  0.8518499999999989  0.9592600000000004  0.0984699999999989   F   F   F
  0.0722931134334301  0.7345812520331105  0.2929189412182380   T   T   T
  0.0733880977338305  0.0699826425670555  0.2928252619820466   T   T   T
  0.0725799263429502  0.4063066455293579  0.2927812200062345   T   T   T
  0.2961506629871930  0.5155497134549554  0.1958406390116547   T   T   T
  0.2963769999999997  0.1808570000000032  0.1919090000000025   F   F   F
  0.2962055034722583  0.8485780203160185  0.1962562105886358   T   T   T
  0.4078865032157230  0.0719954029301771  0.2932579190787770   T   T   T
  0.4071591120484681  0.4061115539436126  0.2922491683787770   T   T   T
  0.4059380809596216  0.7371433652746751  0.2930295852528582   T   T   T
  0.6297244777408387  0.1821548573036085  0.1961313363612102   T   T   T
  0.6292010000000019  0.8496269999999981  0.1922649999999990   F   F   F
  0.6297057891504410  0.5156564204205946  0.1960309642911791   T   T   T
  0.7404292815271387  0.0723434528435227  0.2932620123371429   T   T   T
  0.7437866360541607  0.4057505102620043  0.2929310058509060   T   T   T
  0.9626941338369414  0.8484599491030270  0.1958902763680430   T   T   T
  0.9628492642116527  0.5153024012624925  0.1926034055979753   T   T   T
  0.9627254889244626  0.1818142653630101  0.1962551372998006   T   T   T
  0.9630707623548188  0.5154731994250877  0.3370687861262719   T   T   T
  0.9600528132994086  0.8195760352852249  0.4080138640949895   T   T   T
  0.9650876808198434  0.9532408456325088  0.4675531875597400   T   T   T
  0.1700211179091351  0.8551409805508174  0.4708168823592601   T   T   T
  0.0729869323421308  0.2639793841983784  0.4816683943131092   T   T   T
  0.3002237689102460  0.7297336010895946  0.4718634866838517   T   T   T
  0.2589204309453347  0.5108224747176552  0.4091365436056824   T   T   T
  0.4310873519884468  0.9871941050407612  0.4697076327434669   T   T   T
  0.3959707467116101  0.5215300102048952  0.4656235343305209   T   T   T
  0.6236658638942597  0.5224357566219946  0.5406608426831181   T   T   T
  0.6521195755510615  0.1970564567829656  0.4085322015780402   T   T   T
  0.6283120181121029  0.3059914723799291  0.4681281951330710   T   T   T
  0.7459601633807347  0.6347170519030587  0.4800320104319629   T   T   T
  0.8390178497993925  0.1423053481907888  0.4819793619423144   T   T   T
  0.9691626047455332  0.8247466791930783  0.4543512778074352   T   T   T
  0.9582648447498843  0.1341587196277330  0.4946620205815547   T   T   T
  0.3039249606262903  0.8611473284852521  0.4851709221877544   T   T   T
  0.2697213203191859  0.5220117105762178  0.4554050531173406   T   T   T
  0.6172768476088225  0.5155379028495223  0.4949922824861304   T   T   T
  0.6382075933455482  0.1868061515720275  0.4547001040832236   T   T   T
  0.6294799884945317  0.8446201318321773  0.4123361044291888   T   T   T
  0.2966298112790304  0.1897771178176490  0.4120980132616401   T   T   T
 
  0.00000000E+00  0.00000000E+00  0.00000000E+00
  0.00000000E+00  0.00000000E+00  0.00000000E+00
  0.00000000E+00  0.00000000E+00  0.00000000E+00
  0.00000000E+00  0.00000000E+00  0.00000000E+00
  0.00000000E+00  0.00000000E+00  0.00000000E+00
  0.00000000E+00  0.00000000E+00  0.00000000E+00
  0.00000000E+00  0.00000000E+00  0.00000000E+00
  0.00000000E+00  0.00000000E+00  0.00000000E+00
  0.00000000E+00  0.00000000E+00  0.00000000E+00
  0.00000000E+00  0.00000000E+00  0.00000000E+00
  0.00000000E+00  0.00000000E+00  0.00000000E+00
  0.00000000E+00  0.00000000E+00  0.00000000E+00
  0.00000000E+00  0.00000000E+00  0.00000000E+00
  0.00000000E+00  0.00000000E+00  0.00000000E+00
  0.00000000E+00  0.00000000E+00  0.00000000E+00
  0.00000000E+00  0.00000000E+00  0.00000000E+00
  0.00000000E+00  0.00000000E+00  0.00000000E+00
  0.00000000E+00  0.00000000E+00  0.00000000E+00
  0.00000000E+00  0.00000000E+00  0.00000000E+00
  0.00000000E+00  0.00000000E+00  0.00000000E+00
  0.00000000E+00  0.00000000E+00  0.00000000E+00
  0.00000000E+00  0.00000000E+00  0.00000000E+00
  0.00000000E+00  0.00000000E+00  0.00000000E+00
  0.00000000E+00  0.00000000E+00  0.00000000E+00
  0.00000000E+00  0.00000000E+00  0.00000000E+00
  0.00000000E+00  0.00000000E+00  0.00000000E+00
  0.00000000E+00  0.00000000E+00  0.00000000E+00
  0.00000000E+00  0.00000000E+00  0.00000000E+00
  0.00000000E+00  0.00000000E+00  0.00000000E+00
  0.00000000E+00  0.00000000E+00  0.00000000E+00
  0.00000000E+00  0.00000000E+00  0.00000000E+00
  0.00000000E+00  0.00000000E+00  0.00000000E+00
  0.00000000E+00  0.00000000E+00  0.00000000E+00
  0.00000000E+00  0.00000000E+00  0.00000000E+00
  0.00000000E+00  0.00000000E+00  0.00000000E+00
  0.00000000E+00  0.00000000E+00  0.00000000E+00
  0.00000000E+00  0.00000000E+00  0.00000000E+00
  0.00000000E+00  0.00000000E+00  0.00000000E+00
  0.00000000E+00  0.00000000E+00  0.00000000E+00
  0.00000000E+00  0.00000000E+00  0.00000000E+00
  0.00000000E+00  0.00000000E+00  0.00000000E+00
  0.00000000E+00  0.00000000E+00  0.00000000E+00
  0.00000000E+00  0.00000000E+00  0.00000000E+00
  0.00000000E+00  0.00000000E+00  0.00000000E+00
  0.00000000E+00  0.00000000E+00  0.00000000E+00
  0.00000000E+00  0.00000000E+00  0.00000000E+00
  0.00000000E+00  0.00000000E+00  0.00000000E+00
  0.00000000E+00  0.00000000E+00  0.00000000E+00
  0.00000000E+00  0.00000000E+00  0.00000000E+00
  0.00000000E+00  0.00000000E+00  0.00000000E+00
  0.00000000E+00  0.00000000E+00  0.00000000E+00
  0.00000000E+00  0.00000000E+00  0.00000000E+00
  0.00000000E+00  0.00000000E+00  0.00000000E+00
  0.00000000E+00  0.00000000E+00  0.00000000E+00
  0.00000000E+00  0.00000000E+00  0.00000000E+00
  0.00000000E+00  0.00000000E+00  0.00000000E+00
  0.00000000E+00  0.00000000E+00  0.00000000E+00
  0.00000000E+00  0.00000000E+00  0.00000000E+00
  0.00000000E+00  0.00000000E+00  0.00000000E+00
  0.00000000E+00  0.00000000E+00  0.00000000E+00
