# Supplementary material for: Gold-in-copper at low *CO coverage enables efficient electromethanation of CO2
Source: Nat Commun. 2021 Jun 7;12:3387. doi: 10.1038/s41467-021-23699-4 (PMC8184940; doi:10.1038/s41467-021-23699-4)
Supplement: Supplementary file 2 — Source Data [file 41467_2021_23699_MOESM2_ESM.zip › Source data_Figure 1/Cu36_3_9_H_H]

 Cu H O                                 
   1.00000000000000     
     7.7023400000000004    0.0000000000000000    0.0000000000000000
    -3.8511700000000002    6.6704221085850000    0.0000000000000000
     0.0000000000000000    0.0000000000000000   21.2889400000000002
   Cu   H    O 
    36    16     6
Selective dynamics
Direct
  0.7390642668521110  0.7384066347615114  0.2922743770759563   T   T   T
  0.0740699999999990  0.0703699999999969  0.0000000000000000   F   F   F
  0.0740699999999990  0.4037000000000006  0.0000000000000000   F   F   F
  0.0740699999999990  0.7370400000000004  0.0000000000000000   F   F   F
  0.1851800000000026  0.2925899999999970  0.0984699999999989   F   F   F
  0.1851800000000026  0.6259299999999968  0.0984699999999989   F   F   F
  0.1851800000000026  0.9592600000000004  0.0984699999999989   F   F   F
  0.4074099999999987  0.0703699999999969  0.0000000000000000   F   F   F
  0.4074099999999987  0.4037000000000006  0.0000000000000000   F   F   F
  0.4074099999999987  0.7370400000000004  0.0000000000000000   F   F   F
  0.5185200000000023  0.2925899999999970  0.0984699999999989   F   F   F
  0.5185200000000023  0.6259299999999968  0.0984699999999989   F   F   F
  0.5185200000000023  0.9592600000000004  0.0984699999999989   F   F   F
  0.7407400000000024  0.0703699999999969  0.0000000000000000   F   F   F
  0.7407400000000024  0.4037000000000006  0.0000000000000000   F   F   F
  0.7407400000000024  0.7370400000000004  0.0000000000000000   F   F   F
  0.8518499999999989  0.2925899999999970  0.0984699999999989   F   F   F
  0.8518499999999989  0.6259299999999968  0.0984699999999989   F   F   F
  0.8518499999999989  0.9592600000000004  0.0984699999999989   F   F   F
  0.0732051255448076  0.7337711505966729  0.2920520093307877   T   T   T
  0.0771671491723662  0.0719936802061588  0.2923715104136433   T   T   T
  0.0727021524016139  0.4051714454077103  0.2923328872803959   T   T   T
  0.2963468271226582  0.5145970345063279  0.1960194540290366   T   T   T
  0.2966660000000019  0.1807360000000031  0.1922890000000024   F   F   F
  0.2962707410509480  0.8480727309878348  0.1958878466017278   T   T   T
  0.4057857351546617  0.0717886666149045  0.2922160277853266   T   T   T
  0.4062834730354241  0.4007098026964040  0.2924062750563432   T   T   T
  0.4110901176005379  0.7393217010859694  0.2921323444342419   T   T   T
  0.6300245146621354  0.1819847548661102  0.1960239306688081   T   T   T
  0.6291209999999978  0.8485790000000009  0.1919490000000010   F   F   F
  0.6295422061504263  0.5149399357164274  0.1960188947391943   T   T   T
  0.7398691452732022  0.0676627028742983  0.2921298546442999   T   T   T
  0.7441490484048608  0.4058380798308878  0.2925012725040935   T   T   T
  0.9627318676340074  0.8482800710722121  0.1960123038075528   T   T   T
  0.9628859999999975  0.5150760000000005  0.1921990000000022   F   F   F
  0.9632899571086216  0.1816488301619643  0.1959926103031074   T   T   T
  0.9638997599356124  0.5154043647156551  0.3378291876367763   T   T   T
  0.6306504942253222  0.8491784824900156  0.3375304227556027   T   T   T
  0.9614716109868073  0.8319744446104388  0.3885321063634052   T   T   T
  0.9695352957776625  0.9709732028725493  0.4468964412208673   T   T   T
  0.1621359655853465  0.8456964498083160  0.4517041954989666   T   T   T
  0.0817523664895733  0.2855414447824361  0.4545777891027327   T   T   T
  0.2979395570754873  0.7215038368336725  0.4521294437840713   T   T   T
  0.3002439279499939  0.5233345809515149  0.3883678797244972   T   T   T
  0.4207610037722925  0.9782030996511223  0.4518011545495366   T   T   T
  0.4263239862573933  0.5299812530018440  0.4482294204880135   T   T   T
  0.6434077378124216  0.5253695149628302  0.5204961025525556   T   T   T
  0.6228603187484186  0.1738148238583598  0.3880129799029722   T   T   T
  0.6227521629197357  0.2960212403610054  0.4480474897419411   T   T   T
  0.7622343354167601  0.6400442192570408  0.4592681993678750   T   T   T
  0.8448617062938961  0.1620172467007168  0.4548763650018717   T   T   T
  0.2965704916437010  0.1817690773435653  0.3375447503933979   T   T   T
  0.9699580233056387  0.8395029843661412  0.4353970764420321   T   T   T
  0.9654245915390458  0.1571961102974403  0.4682890815859131   T   T   T
  0.2934339342495699  0.8481955410946198  0.4665236461872793   T   T   T
  0.3011206786979331  0.5296317664761550  0.4353243997965026   T   T   T
  0.6350481361733367  0.5180626002168761  0.4748258546411462   T   T   T
  0.6161781891882060  0.1680643409794960  0.4349757380882330   T   T   T
 
  0.00000000E+00  0.00000000E+00  0.00000000E+00
  0.00000000E+00  0.00000000E+00  0.00000000E+00
  0.00000000E+00  0.00000000E+00  0.00000000E+00
  0.00000000E+00  0.00000000E+00  0.00000000E+00
  0.00000000E+00  0.00000000E+00  0.00000000E+00
  0.00000000E+00  0.00000000E+00  0.00000000E+00
  0.00000000E+00  0.00000000E+00  0.00000000E+00
  0.00000000E+00  0.00000000E+00  0.00000000E+00
  0.00000000E+00  0.00000000E+00  0.00000000E+00
  0.00000000E+00  0.00000000E+00  0.00000000E+00
  0.00000000E+00  0.00000000E+00  0.00000000E+00
  0.00000000E+00  0.00000000E+00  0.00000000E+00
  0.00000000E+00  0.00000000E+00  0.00000000E+00
  0.00000000E+00  0.00000000E+00  0.00000000E+00
  0.00000000E+00  0.00000000E+00  0.00000000E+00
  0.00000000E+00  0.00000000E+00  0.00000000E+00
  0.00000000E+00  0.00000000E+00  0.00000000E+00
  0.00000000E+00  0.00000000E+00  0.00000000E+00
  0.00000000E+00  0.00000000E+00  0.00000000E+00
  0.00000000E+00  0.00000000E+00  0.00000000E+00
  0.00000000E+00  0.00000000E+00  0.00000000E+00
  0.00000000E+00  0.00000000E+00  0.00000000E+00
  0.00000000E+00  0.00000000E+00  0.00000000E+00
  0.00000000E+00  0.00000000E+00  0.00000000E+00
  0.00000000E+00  0.00000000E+00  0.00000000E+00
  0.00000000E+00  0.00000000E+00  0.00000000E+00
  0.00000000E+00  0.00000000E+00  0.00000000E+00
  0.00000000E+00  0.00000000E+00  0.00000000E+00
  0.00000000E+00  0.00000000E+00  0.00000000E+00
  0.00000000E+00  0.00000000E+00  0.00000000E+00
  0.00000000E+00  0.00000000E+00  0.00000000E+00
  0.00000000E+00  0.00000000E+00  0.00000000E+00
  0.00000000E+00  0.00000000E+00  0.00000000E+00
  0.00000000E+00  0.00000000E+00  0.00000000E+00
  0.00000000E+00  0.00000000E+00  0.00000000E+00
  0.00000000E+00  0.00000000E+00  0.00000000E+00
  0.00000000E+00  0.00000000E+00  0.00000000E+00
  0.00000000E+00  0.00000000E+00  0.00000000E+00
  0.00000000E+00  0.00000000E+00  0.00000000E+00
  0.00000000E+00  0.00000000E+00  0.00000000E+00
  0.00000000E+00  0.00000000E+00  0.00000000E+00
  0.00000000E+00  0.00000000E+00  0.00000000E+00
  0.00000000E+00  0.00000000E+00  0.00000000E+00
  0.00000000E+00  0.00000000E+00  0.00000000E+00
  0.00000000E+00  0.00000000E+00  0.00000000E+00
  0.00000000E+00  0.00000000E+00  0.00000000E+00
  0.00000000E+00  0.00000000E+00  0.00000000E+00
  0.00000000E+00  0.00000000E+00  0.00000000E+00
  0.00000000E+00  0.00000000E+00  0.00000000E+00
  0.00000000E+00  0.00000000E+00  0.00000000E+00
  0.00000000E+00  0.00000000E+00  0.00000000E+00
  0.00000000E+00  0.00000000E+00  0.00000000E+00
  0.00000000E+00  0.00000000E+00  0.00000000E+00
  0.00000000E+00  0.00000000E+00  0.00000000E+00
  0.00000000E+00  0.00000000E+00  0.00000000E+00
  0.00000000E+00  0.00000000E+00  0.00000000E+00
  0.00000000E+00  0.00000000E+00  0.00000000E+00
  0.00000000E+00  0.00000000E+00  0.00000000E+00
