# Supplementary material for: Gold-in-copper at low *CO coverage enables efficient electromethanation of CO2
Source: Nat Commun. 2021 Jun 7;12:3387. doi: 10.1038/s41467-021-23699-4 (PMC8184940; doi:10.1038/s41467-021-23699-4)
Supplement: Supplementary file 2 — Source Data [file 41467_2021_23699_MOESM2_ESM.zip › Source data_Figure 1/Cu36_3_9_OCCOH]

 C Cu H O                               
   1.00000000000000     
     7.7023400000000004    0.0000000000000000    0.0000000000000000
    -3.8511700000000002    6.6704221085850000    0.0000000000000000
     0.0000000000000000    0.0000000000000000   21.2889400000000002
   C    Cu   H    O 
     3    36    14     9
Selective dynamics
Direct
  0.9534341537851622  0.5188921479216582  0.3602152192636512   T   T   T
  0.8540640707538489  0.6294595841051629  0.3646065007331286   T   T   T
  0.2836623889102735  0.1647163758764380  0.3560871532779820   T   T   T
  0.7446038480811321  0.7281350474700932  0.2937741179415169   T   T   T
  0.0740699999999990  0.0703699999999969  0.0000000000000000   F   F   F
  0.0740699999999990  0.4037000000000006  0.0000000000000000   F   F   F
  0.0740699999999990  0.7370400000000004  0.0000000000000000   F   F   F
  0.1851800000000026  0.2925899999999970  0.0984699999999989   F   F   F
  0.1851800000000026  0.6259299999999968  0.0984699999999989   F   F   F
  0.1851800000000026  0.9592600000000004  0.0984699999999989   F   F   F
  0.4074099999999987  0.0703699999999969  0.0000000000000000   F   F   F
  0.4074099999999987  0.4037000000000006  0.0000000000000000   F   F   F
  0.4074099999999987  0.7370400000000004  0.0000000000000000   F   F   F
  0.5185200000000023  0.2925899999999970  0.0984699999999989   F   F   F
  0.5185200000000023  0.6259299999999968  0.0984699999999989   F   F   F
  0.5185200000000023  0.9592600000000004  0.0984699999999989   F   F   F
  0.7407400000000024  0.0703699999999969  0.0000000000000000   F   F   F
  0.7407400000000024  0.4037000000000006  0.0000000000000000   F   F   F
  0.7407400000000024  0.7370400000000004  0.0000000000000000   F   F   F
  0.8518499999999989  0.2925899999999970  0.0984699999999989   F   F   F
  0.8518499999999989  0.6259299999999968  0.0984699999999989   F   F   F
  0.8518499999999989  0.9592600000000004  0.0984699999999989   F   F   F
  0.0909074292726182  0.7472349898254482  0.2937034531010742   T   T   T
  0.0680129207753592  0.0721864981671878  0.2904905223828316   T   T   T
  0.0655557925695529  0.4078706098065104  0.2925696825230174   T   T   T
  0.2946557282455328  0.5111259219488785  0.1955237694077100   T   T   T
  0.2961507818117000  0.1793264789441284  0.1922145108013868   T   T   T
  0.2950756295024405  0.8466439732145040  0.1946253723874371   T   T   T
  0.4084080387398598  0.0663200868943791  0.2918764272093733   T   T   T
  0.3978181625296073  0.3986363948864233  0.2930186295912660   T   T   T
  0.4141120433676694  0.7360860991600194  0.2898248636077709   T   T   T
  0.6283790315199186  0.1811385601933610  0.1943437773229249   T   T   T
  0.6322416812122381  0.8425703887223238  0.1942809984849419   T   T   T
  0.6268201364674303  0.5091968027584979  0.1960620452229218   T   T   T
  0.7359035004322116  0.0604522738364236  0.2888871791573969   T   T   T
  0.7266719717798714  0.3841023770029587  0.2937067104155409   T   T   T
  0.9652790122954170  0.8468830897917845  0.1954682753849621   T   T   T
  0.9611658533725370  0.5145055497657783  0.1938303212329731   T   T   T
  0.9634871237605759  0.1814443930011032  0.1946896899848948   T   T   T
  0.9423567771448141  0.7608828127036907  0.4716162519672064   T   T   T
  0.9901562296289715  0.9347230088998293  0.5261868383480837   T   T   T
  0.1480686717505875  0.8250829472647788  0.5207070826639131   T   T   T
  0.0622064196018916  0.2321226674451835  0.5267762057576765   T   T   T
  0.3163806520673320  0.6932005397143265  0.5242022408166668   T   T   T
  0.2110994237498176  0.4604052725782410  0.4600170786183738   T   T   T
  0.4426198752259969  0.9194877514827747  0.5011680524848029   T   T   T
  0.3773587790399019  0.4332777465234734  0.4976924418047317   T   T   T
  0.6698426545713468  0.4563341262043307  0.5334877536840599   T   T   T
  0.5964290638380826  0.0679836509119840  0.4081935640039957   T   T   T
  0.6056259583861925  0.2123437806955201  0.4645509690317493   T   T   T
  0.6686415812545126  0.5132642360700795  0.4623741498860599   T   T   T
  0.8376990737972885  0.0824183033834248  0.5070188933231388   T   T   T
  0.8878874015975131  0.3238727737819598  0.4277568175637406   T   T   T
  0.0013488440540540  0.8066006331351656  0.5165159855730397   T   T   T
  0.9437125386964759  0.0972598245876321  0.5358748398950651   T   T   T
  0.3342084183885808  0.8301894102362528  0.5300384527798975   T   T   T
  0.2625886922622844  0.4579866670241433  0.5023764615472427   T   T   T
  0.5885627180871478  0.4056175480186534  0.4955381695315179   T   T   T
  0.6468768036130677  0.1123388545866024  0.4511930335049293   T   T   T
  0.0048433762017090  0.4560459242423286  0.4164633660994828   T   T   T
  0.8025685274394487  0.6850687707110804  0.4163223945073509   T   T   T
  0.2702284968225347  0.1524186461117596  0.4119747355459955   T   T   T
 
  0.00000000E+00  0.00000000E+00  0.00000000E+00
  0.00000000E+00  0.00000000E+00  0.00000000E+00
  0.00000000E+00  0.00000000E+00  0.00000000E+00
  0.00000000E+00  0.00000000E+00  0.00000000E+00
  0.00000000E+00  0.00000000E+00  0.00000000E+00
  0.00000000E+00  0.00000000E+00  0.00000000E+00
  0.00000000E+00  0.00000000E+00  0.00000000E+00
  0.00000000E+00  0.00000000E+00  0.00000000E+00
  0.00000000E+00  0.00000000E+00  0.00000000E+00
  0.00000000E+00  0.00000000E+00  0.00000000E+00
  0.00000000E+00  0.00000000E+00  0.00000000E+00
  0.00000000E+00  0.00000000E+00  0.00000000E+00
  0.00000000E+00  0.00000000E+00  0.00000000E+00
  0.00000000E+00  0.00000000E+00  0.00000000E+00
  0.00000000E+00  0.00000000E+00  0.00000000E+00
  0.00000000E+00  0.00000000E+00  0.00000000E+00
  0.00000000E+00  0.00000000E+00  0.00000000E+00
  0.00000000E+00  0.00000000E+00  0.00000000E+00
  0.00000000E+00  0.00000000E+00  0.00000000E+00
  0.00000000E+00  0.00000000E+00  0.00000000E+00
  0.00000000E+00  0.00000000E+00  0.00000000E+00
  0.00000000E+00  0.00000000E+00  0.00000000E+00
  0.00000000E+00  0.00000000E+00  0.00000000E+00
  0.00000000E+00  0.00000000E+00  0.00000000E+00
  0.00000000E+00  0.00000000E+00  0.00000000E+00
  0.00000000E+00  0.00000000E+00  0.00000000E+00
  0.00000000E+00  0.00000000E+00  0.00000000E+00
  0.00000000E+00  0.00000000E+00  0.00000000E+00
  0.00000000E+00  0.00000000E+00  0.00000000E+00
  0.00000000E+00  0.00000000E+00  0.00000000E+00
  0.00000000E+00  0.00000000E+00  0.00000000E+00
  0.00000000E+00  0.00000000E+00  0.00000000E+00
  0.00000000E+00  0.00000000E+00  0.00000000E+00
  0.00000000E+00  0.00000000E+00  0.00000000E+00
  0.00000000E+00  0.00000000E+00  0.00000000E+00
  0.00000000E+00  0.00000000E+00  0.00000000E+00
  0.00000000E+00  0.00000000E+00  0.00000000E+00
  0.00000000E+00  0.00000000E+00  0.00000000E+00
  0.00000000E+00  0.00000000E+00  0.00000000E+00
  0.00000000E+00  0.00000000E+00  0.00000000E+00
  0.00000000E+00  0.00000000E+00  0.00000000E+00
  0.00000000E+00  0.00000000E+00  0.00000000E+00
  0.00000000E+00  0.00000000E+00  0.00000000E+00
  0.00000000E+00  0.00000000E+00  0.00000000E+00
  0.00000000E+00  0.00000000E+00  0.00000000E+00
  0.00000000E+00  0.00000000E+00  0.00000000E+00
  0.00000000E+00  0.00000000E+00  0.00000000E+00
  0.00000000E+00  0.00000000E+00  0.00000000E+00
  0.00000000E+00  0.00000000E+00  0.00000000E+00
  0.00000000E+00  0.00000000E+00  0.00000000E+00
  0.00000000E+00  0.00000000E+00  0.00000000E+00
  0.00000000E+00  0.00000000E+00  0.00000000E+00
  0.00000000E+00  0.00000000E+00  0.00000000E+00
  0.00000000E+00  0.00000000E+00  0.00000000E+00
  0.00000000E+00  0.00000000E+00  0.00000000E+00
  0.00000000E+00  0.00000000E+00  0.00000000E+00
  0.00000000E+00  0.00000000E+00  0.00000000E+00
  0.00000000E+00  0.00000000E+00  0.00000000E+00
  0.00000000E+00  0.00000000E+00  0.00000000E+00
  0.00000000E+00  0.00000000E+00  0.00000000E+00
  0.00000000E+00  0.00000000E+00  0.00000000E+00
  0.00000000E+00  0.00000000E+00  0.00000000E+00
