# Supplementary material for: Gold-in-copper at low *CO coverage enables efficient electromethanation of CO2
Source: Nat Commun. 2021 Jun 7;12:3387. doi: 10.1038/s41467-021-23699-4 (PMC8184940; doi:10.1038/s41467-021-23699-4)
Supplement: Supplementary file 2 — Source Data [file 41467_2021_23699_MOESM2_ESM.zip › Source data_Figure 1/Cu36_4_9_CHO]

 C Cu H O                               
   1.00000000000000     
     7.7023400000000004    0.0000000000000000    0.0000000000000000
    -3.8511700000000002    6.6704221085850000    0.0000000000000000
     0.0000000000000000    0.0000000000000000   21.2889400000000002
   C    Cu   H    O 
     4    36    14    10
Selective dynamics
Direct
  0.5334371518118945  0.2299213865564345  0.3636959684617579   T   T   T
  0.8747117924969166  0.6587744372740243  0.3570831118037173   T   T   T
  0.9539782341340723  0.1666902145360805  0.3571630522686597   T   T   T
  0.2847362875810713  0.5898683853832201  0.3738832918365052   T   T   T
  0.7408232887046482  0.7385522632125885  0.2901300378453793   T   T   T
  0.0740699999999990  0.0703699999999969  0.0000000000000000   F   F   F
  0.0740699999999990  0.4037000000000006  0.0000000000000000   F   F   F
  0.0740699999999990  0.7370400000000004  0.0000000000000000   F   F   F
  0.1851800000000026  0.2925899999999970  0.0984699999999989   F   F   F
  0.1851800000000026  0.6259299999999968  0.0984699999999989   F   F   F
  0.1851800000000026  0.9592600000000004  0.0984699999999989   F   F   F
  0.4074099999999987  0.0703699999999969  0.0000000000000000   F   F   F
  0.4074099999999987  0.4037000000000006  0.0000000000000000   F   F   F
  0.4074099999999987  0.7370400000000004  0.0000000000000000   F   F   F
  0.5185200000000023  0.2925899999999970  0.0984699999999989   F   F   F
  0.5185200000000023  0.6259299999999968  0.0984699999999989   F   F   F
  0.5185200000000023  0.9592600000000004  0.0984699999999989   F   F   F
  0.7407400000000024  0.0703699999999969  0.0000000000000000   F   F   F
  0.7407400000000024  0.4037000000000006  0.0000000000000000   F   F   F
  0.7407400000000024  0.7370400000000004  0.0000000000000000   F   F   F
  0.8518499999999989  0.2925899999999970  0.0984699999999989   F   F   F
  0.8518499999999989  0.6259299999999968  0.0984699999999989   F   F   F
  0.8518499999999989  0.9592600000000004  0.0984699999999989   F   F   F
  0.0756188384081134  0.7462831684918593  0.2892750732598446   T   T   T
  0.0748859478694016  0.0731510748587294  0.2901515037808939   T   T   T
  0.0848961940494750  0.4104747034851851  0.3008538874615387   T   T   T
  0.2940623505287640  0.5119401501276942  0.1951130870918183   T   T   T
  0.2954544854326279  0.1812604377856547  0.1944436028536046   T   T   T
  0.2963923440283907  0.8486106057077775  0.1943457858292850   T   T   T
  0.4069322592739621  0.0667769037261173  0.2913263335081464   T   T   T
  0.4130139298376313  0.4007653139311760  0.2904289450046464   T   T   T
  0.4033327506257960  0.7363262772449998  0.2919707481999947   T   T   T
  0.6323754554503244  0.1844100874143594  0.1947284676198812   T   T   T
  0.6276404969447792  0.8468796522751372  0.1951524786596293   T   T   T
  0.6308874557534525  0.5139761630135675  0.1944953840963578   T   T   T
  0.7414723840961593  0.0686529945652313  0.2911641522631921   T   T   T
  0.7441701711128211  0.4087428660916931  0.2988724728270219   T   T   T
  0.9625591454985277  0.8497636864620346  0.1924415882459174   T   T   T
  0.9627108088786580  0.5111333705074625  0.1969622189293716   T   T   T
  0.9633940000000010  0.1839409999999972  0.1922939999999969   F   F   F
  0.1223271745224141  0.9191899651433089  0.4666286937242073   T   T   T
  0.1614943577474774  0.0557357191165444  0.5284797977570189   T   T   T
  0.3547043259143675  0.9261644431994164  0.5267226068681843   T   T   T
  0.2783889686733290  0.3691776803612517  0.5463990146772448   T   T   T
  0.4819752764037606  0.7865059134575048  0.5305004286363088   T   T   T
  0.4478265302260786  0.5768044924012502  0.4686501374351839   T   T   T
  0.6090677709578823  0.0518850270403141  0.5325706696579018   T   T   T
  0.6057055930661641  0.6103428932302307  0.5262004666023564   T   T   T
  0.8289011739753089  0.6035329329961583  0.5986474255984482   T   T   T
  0.8492457129234871  0.2379272557445888  0.4764089611758027   T   T   T
  0.8161411986515247  0.3721131739810198  0.5273536540620491   T   T   T
  0.9449921592133835  0.7189909837797118  0.5375712687730737   T   T   T
  0.0428959515673536  0.2432486128758832  0.5508295218393447   T   T   T
  0.2141620397224469  0.6548647646310639  0.4047881890516953   T   T   T
  0.1546317538390874  0.9262516191195656  0.5113821577438018   T   T   T
  0.1658998017790253  0.2376542751794452  0.5599707332002136   T   T   T
  0.4782816931155550  0.9223136660478887  0.5431890624698602   T   T   T
  0.4783373590645021  0.6087134076609723  0.5165699091880883   T   T   T
  0.8201188553318193  0.5961623266587333  0.5529873954340278   T   T   T
  0.8185286393704616  0.2450448591755048  0.5210476619915054   T   T   T
  0.5300297349000878  0.2291938754599528  0.4194550462469659   T   T   T
  0.8804726169237996  0.6752402653116987  0.4133144817619653   T   T   T
  0.9432265677139833  0.1424210487126228  0.4134221286508011   T   T   T
  0.3908961823643295  0.5295029485882403  0.4019371133863142   T   T   T
 
  0.00000000E+00  0.00000000E+00  0.00000000E+00
  0.00000000E+00  0.00000000E+00  0.00000000E+00
  0.00000000E+00  0.00000000E+00  0.00000000E+00
  0.00000000E+00  0.00000000E+00  0.00000000E+00
  0.00000000E+00  0.00000000E+00  0.00000000E+00
  0.00000000E+00  0.00000000E+00  0.00000000E+00
  0.00000000E+00  0.00000000E+00  0.00000000E+00
  0.00000000E+00  0.00000000E+00  0.00000000E+00
  0.00000000E+00  0.00000000E+00  0.00000000E+00
  0.00000000E+00  0.00000000E+00  0.00000000E+00
  0.00000000E+00  0.00000000E+00  0.00000000E+00
  0.00000000E+00  0.00000000E+00  0.00000000E+00
  0.00000000E+00  0.00000000E+00  0.00000000E+00
  0.00000000E+00  0.00000000E+00  0.00000000E+00
  0.00000000E+00  0.00000000E+00  0.00000000E+00
  0.00000000E+00  0.00000000E+00  0.00000000E+00
  0.00000000E+00  0.00000000E+00  0.00000000E+00
  0.00000000E+00  0.00000000E+00  0.00000000E+00
  0.00000000E+00  0.00000000E+00  0.00000000E+00
  0.00000000E+00  0.00000000E+00  0.00000000E+00
  0.00000000E+00  0.00000000E+00  0.00000000E+00
  0.00000000E+00  0.00000000E+00  0.00000000E+00
  0.00000000E+00  0.00000000E+00  0.00000000E+00
  0.00000000E+00  0.00000000E+00  0.00000000E+00
  0.00000000E+00  0.00000000E+00  0.00000000E+00
  0.00000000E+00  0.00000000E+00  0.00000000E+00
  0.00000000E+00  0.00000000E+00  0.00000000E+00
  0.00000000E+00  0.00000000E+00  0.00000000E+00
  0.00000000E+00  0.00000000E+00  0.00000000E+00
  0.00000000E+00  0.00000000E+00  0.00000000E+00
  0.00000000E+00  0.00000000E+00  0.00000000E+00
  0.00000000E+00  0.00000000E+00  0.00000000E+00
  0.00000000E+00  0.00000000E+00  0.00000000E+00
  0.00000000E+00  0.00000000E+00  0.00000000E+00
  0.00000000E+00  0.00000000E+00  0.00000000E+00
  0.00000000E+00  0.00000000E+00  0.00000000E+00
  0.00000000E+00  0.00000000E+00  0.00000000E+00
  0.00000000E+00  0.00000000E+00  0.00000000E+00
  0.00000000E+00  0.00000000E+00  0.00000000E+00
  0.00000000E+00  0.00000000E+00  0.00000000E+00
  0.00000000E+00  0.00000000E+00  0.00000000E+00
  0.00000000E+00  0.00000000E+00  0.00000000E+00
  0.00000000E+00  0.00000000E+00  0.00000000E+00
  0.00000000E+00  0.00000000E+00  0.00000000E+00
  0.00000000E+00  0.00000000E+00  0.00000000E+00
  0.00000000E+00  0.00000000E+00  0.00000000E+00
  0.00000000E+00  0.00000000E+00  0.00000000E+00
  0.00000000E+00  0.00000000E+00  0.00000000E+00
  0.00000000E+00  0.00000000E+00  0.00000000E+00
  0.00000000E+00  0.00000000E+00  0.00000000E+00
  0.00000000E+00  0.00000000E+00  0.00000000E+00
  0.00000000E+00  0.00000000E+00  0.00000000E+00
  0.00000000E+00  0.00000000E+00  0.00000000E+00
  0.00000000E+00  0.00000000E+00  0.00000000E+00
  0.00000000E+00  0.00000000E+00  0.00000000E+00
  0.00000000E+00  0.00000000E+00  0.00000000E+00
  0.00000000E+00  0.00000000E+00  0.00000000E+00
  0.00000000E+00  0.00000000E+00  0.00000000E+00
  0.00000000E+00  0.00000000E+00  0.00000000E+00
  0.00000000E+00  0.00000000E+00  0.00000000E+00
  0.00000000E+00  0.00000000E+00  0.00000000E+00
  0.00000000E+00  0.00000000E+00  0.00000000E+00
  0.00000000E+00  0.00000000E+00  0.00000000E+00
  0.00000000E+00  0.00000000E+00  0.00000000E+00
