# Supplementary material for: Gold-in-copper at low *CO coverage enables efficient electromethanation of CO2
Source: Nat Commun. 2021 Jun 7;12:3387. doi: 10.1038/s41467-021-23699-4 (PMC8184940; doi:10.1038/s41467-021-23699-4)
Supplement: Supplementary file 2 — Source Data [file 41467_2021_23699_MOESM2_ESM.zip › Source data_Figure 1/Cu36_4_9_CO]

 C Cu H O                               
   1.00000000000000     
     7.7023400000000004    0.0000000000000000    0.0000000000000000
    -3.8511700000000002    6.6704221085850000    0.0000000000000000
     0.0000000000000000    0.0000000000000000   21.2889400000000002
   C    Cu   H    O 
     4    36    13    10
Selective dynamics
Direct
  0.4608891087814134  0.2411056706481511  0.3641890505798215   T   T   T
  0.8708435905889221  0.6441320418286512  0.3575721036236715   T   T   T
  0.3090205915961525  0.5498991468139476  0.3588139042267271   T   T   T
  0.9358159917019336  0.1467098137372306  0.3563876203721163   T   T   T
  0.7414300342548471  0.7366467121234592  0.2920242409057251   T   T   T
  0.0740699999999990  0.0703699999999969  0.0000000000000000   F   F   F
  0.0740699999999990  0.4037000000000006  0.0000000000000000   F   F   F
  0.0740699999999990  0.7370400000000004  0.0000000000000000   F   F   F
  0.1851800000000026  0.2925899999999970  0.0984699999999989   F   F   F
  0.1851800000000026  0.6259299999999968  0.0984699999999989   F   F   F
  0.1851800000000026  0.9592600000000004  0.0984699999999989   F   F   F
  0.4074099999999987  0.0703699999999969  0.0000000000000000   F   F   F
  0.4074099999999987  0.4037000000000006  0.0000000000000000   F   F   F
  0.4074099999999987  0.7370400000000004  0.0000000000000000   F   F   F
  0.5185200000000023  0.2925899999999970  0.0984699999999989   F   F   F
  0.5185200000000023  0.6259299999999968  0.0984699999999989   F   F   F
  0.5185200000000023  0.9592600000000004  0.0984699999999989   F   F   F
  0.7407400000000024  0.0703699999999969  0.0000000000000000   F   F   F
  0.7407400000000024  0.4037000000000006  0.0000000000000000   F   F   F
  0.7407400000000024  0.7370400000000004  0.0000000000000000   F   F   F
  0.8518499999999989  0.2925899999999970  0.0984699999999989   F   F   F
  0.8518499999999989  0.6259299999999968  0.0984699999999989   F   F   F
  0.8518499999999989  0.9592600000000004  0.0984699999999989   F   F   F
  0.0770910677484824  0.7410381728495700  0.2912386505756189   T   T   T
  0.0694696508220997  0.0667575244317087  0.2902087684475813   T   T   T
  0.0727562889608052  0.3987976611063866  0.2958045718534700   T   T   T
  0.2951320298629774  0.5125361168417263  0.1939775928939180   T   T   T
  0.2953398347275681  0.1831514611520676  0.1950388762500576   T   T   T
  0.2958100546343402  0.8490445594743984  0.1951282093251229   T   T   T
  0.4067760420232953  0.0692795717641011  0.2928311945046005   T   T   T
  0.4062228578761006  0.4043560054244112  0.2977071939374527   T   T   T
  0.4085671800123407  0.7421263220335510  0.2912194284909979   T   T   T
  0.6304008279895883  0.1843463901226849  0.1953304204119372   T   T   T
  0.6294668187281866  0.8469375348392066  0.1947160428339821   T   T   T
  0.6267898079864960  0.5124303320340927  0.1954767995003795   T   T   T
  0.7353617931902903  0.0672168687747328  0.2906389487021376   T   T   T
  0.7430908905834599  0.4071453065629331  0.2952436898125575   T   T   T
  0.9623273008320464  0.8484244040944644  0.1932158977954124   T   T   T
  0.9634646403744704  0.5129154411851889  0.1955449735424381   T   T   T
  0.9633942537834298  0.1839406340120224  0.1922941161240024   T   T   T
  0.1396854525254648  0.9206900370318751  0.4643723127845027   T   T   T
  0.1650358734228460  0.0520094185433740  0.5265622317412155   T   T   T
  0.3596438960076668  0.9300929274628957  0.5260028382871192   T   T   T
  0.2795244616863958  0.3616804408597437  0.5492268543918500   T   T   T
  0.4928497233962805  0.8034764217192716  0.5346441053331700   T   T   T
  0.4553980156712477  0.5792226727521984  0.4782171029326703   T   T   T
  0.6194964439027085  0.0632082013379213  0.5301912653251933   T   T   T
  0.6204475422884586  0.6082134914946303  0.5301871936532300   T   T   T
  0.8490572037623036  0.6037860290182444  0.5981898216648782   T   T   T
  0.8566597809306713  0.2385091226608355  0.4725910083156096   T   T   T
  0.8227992335270932  0.3753908176854282  0.5233806242188872   T   T   T
  0.9558438381919840  0.7183106999808181  0.5357476330192140   T   T   T
  0.0435585743652658  0.2393381947553038  0.5479826076817713   T   T   T
  0.1626583030298534  0.9244193240183972  0.5096941166459205   T   T   T
  0.1626464251409814  0.2293316645232905  0.5593190789363391   T   T   T
  0.4874373780859572  0.9339932589315467  0.5435008884112459   T   T   T
  0.4924513002589456  0.6086956045931369  0.5232186392396887   T   T   T
  0.8330091515604042  0.5963098411771927  0.5527156883893370   T   T   T
  0.8191503197397381  0.2454243354714574  0.5166895281205461   T   T   T
  0.4699114476261084  0.2508260491704810  0.4201061566875176   T   T   T
  0.8718777051900265  0.6531469400452521  0.4139482619414931   T   T   T
  0.2996055407405892  0.5494230813836836  0.4154578841486459   T   T   T
  0.9400711596872239  0.1373012110327472  0.4130263557785707   T   T   T
 
  0.00000000E+00  0.00000000E+00  0.00000000E+00
  0.00000000E+00  0.00000000E+00  0.00000000E+00
  0.00000000E+00  0.00000000E+00  0.00000000E+00
  0.00000000E+00  0.00000000E+00  0.00000000E+00
  0.00000000E+00  0.00000000E+00  0.00000000E+00
  0.00000000E+00  0.00000000E+00  0.00000000E+00
  0.00000000E+00  0.00000000E+00  0.00000000E+00
  0.00000000E+00  0.00000000E+00  0.00000000E+00
  0.00000000E+00  0.00000000E+00  0.00000000E+00
  0.00000000E+00  0.00000000E+00  0.00000000E+00
  0.00000000E+00  0.00000000E+00  0.00000000E+00
  0.00000000E+00  0.00000000E+00  0.00000000E+00
  0.00000000E+00  0.00000000E+00  0.00000000E+00
  0.00000000E+00  0.00000000E+00  0.00000000E+00
  0.00000000E+00  0.00000000E+00  0.00000000E+00
  0.00000000E+00  0.00000000E+00  0.00000000E+00
  0.00000000E+00  0.00000000E+00  0.00000000E+00
  0.00000000E+00  0.00000000E+00  0.00000000E+00
  0.00000000E+00  0.00000000E+00  0.00000000E+00
  0.00000000E+00  0.00000000E+00  0.00000000E+00
  0.00000000E+00  0.00000000E+00  0.00000000E+00
  0.00000000E+00  0.00000000E+00  0.00000000E+00
  0.00000000E+00  0.00000000E+00  0.00000000E+00
  0.00000000E+00  0.00000000E+00  0.00000000E+00
  0.00000000E+00  0.00000000E+00  0.00000000E+00
  0.00000000E+00  0.00000000E+00  0.00000000E+00
  0.00000000E+00  0.00000000E+00  0.00000000E+00
  0.00000000E+00  0.00000000E+00  0.00000000E+00
  0.00000000E+00  0.00000000E+00  0.00000000E+00
  0.00000000E+00  0.00000000E+00  0.00000000E+00
  0.00000000E+00  0.00000000E+00  0.00000000E+00
  0.00000000E+00  0.00000000E+00  0.00000000E+00
  0.00000000E+00  0.00000000E+00  0.00000000E+00
  0.00000000E+00  0.00000000E+00  0.00000000E+00
  0.00000000E+00  0.00000000E+00  0.00000000E+00
  0.00000000E+00  0.00000000E+00  0.00000000E+00
  0.00000000E+00  0.00000000E+00  0.00000000E+00
  0.00000000E+00  0.00000000E+00  0.00000000E+00
  0.00000000E+00  0.00000000E+00  0.00000000E+00
  0.00000000E+00  0.00000000E+00  0.00000000E+00
  0.00000000E+00  0.00000000E+00  0.00000000E+00
  0.00000000E+00  0.00000000E+00  0.00000000E+00
  0.00000000E+00  0.00000000E+00  0.00000000E+00
  0.00000000E+00  0.00000000E+00  0.00000000E+00
  0.00000000E+00  0.00000000E+00  0.00000000E+00
  0.00000000E+00  0.00000000E+00  0.00000000E+00
  0.00000000E+00  0.00000000E+00  0.00000000E+00
  0.00000000E+00  0.00000000E+00  0.00000000E+00
  0.00000000E+00  0.00000000E+00  0.00000000E+00
  0.00000000E+00  0.00000000E+00  0.00000000E+00
  0.00000000E+00  0.00000000E+00  0.00000000E+00
  0.00000000E+00  0.00000000E+00  0.00000000E+00
  0.00000000E+00  0.00000000E+00  0.00000000E+00
  0.00000000E+00  0.00000000E+00  0.00000000E+00
  0.00000000E+00  0.00000000E+00  0.00000000E+00
  0.00000000E+00  0.00000000E+00  0.00000000E+00
  0.00000000E+00  0.00000000E+00  0.00000000E+00
  0.00000000E+00  0.00000000E+00  0.00000000E+00
  0.00000000E+00  0.00000000E+00  0.00000000E+00
  0.00000000E+00  0.00000000E+00  0.00000000E+00
  0.00000000E+00  0.00000000E+00  0.00000000E+00
  0.00000000E+00  0.00000000E+00  0.00000000E+00
  0.00000000E+00  0.00000000E+00  0.00000000E+00
