# Supplementary material for: Gold-in-copper at low *CO coverage enables efficient electromethanation of CO2
Source: Nat Commun. 2021 Jun 7;12:3387. doi: 10.1038/s41467-021-23699-4 (PMC8184940; doi:10.1038/s41467-021-23699-4)
Supplement: Supplementary file 2 — Source Data [file 41467_2021_23699_MOESM2_ESM.zip › Source data_Figure 1/Cu36_4_9_H_CO]

 C Cu H O                               
   1.00000000000000     
     7.7023400000000004    0.0000000000000000    0.0000000000000000
    -3.8511700000000002    6.6704221085850000    0.0000000000000000
     0.0000000000000000    0.0000000000000000   21.2889400000000002
   C    Cu   H    O 
     3    36    14     9
Selective dynamics
Direct
  0.4558009365039588  0.2374307452573633  0.3632244488817610   T   T   T
  0.8710619993621971  0.6409134266759797  0.3558357743833919   T   T   T
  0.9457945713383454  0.1591211363457222  0.3555649865539299   T   T   T
  0.7405298110199265  0.7341421340107420  0.2920463427970495   T   T   T
  0.0740699999999990  0.0703699999999969  0.0000000000000000   F   F   F
  0.0740699999999990  0.4037000000000006  0.0000000000000000   F   F   F
  0.0740699999999990  0.7370400000000004  0.0000000000000000   F   F   F
  0.1851800000000026  0.2925899999999970  0.0984699999999989   F   F   F
  0.1851800000000026  0.6259299999999968  0.0984699999999989   F   F   F
  0.1851800000000026  0.9592600000000004  0.0984699999999989   F   F   F
  0.4074099999999987  0.0703699999999969  0.0000000000000000   F   F   F
  0.4074099999999987  0.4037000000000006  0.0000000000000000   F   F   F
  0.4074099999999987  0.7370400000000004  0.0000000000000000   F   F   F
  0.5185200000000023  0.2925899999999970  0.0984699999999989   F   F   F
  0.5185200000000023  0.6259299999999968  0.0984699999999989   F   F   F
  0.5185200000000023  0.9592600000000004  0.0984699999999989   F   F   F
  0.7407400000000024  0.0703699999999969  0.0000000000000000   F   F   F
  0.7407400000000024  0.4037000000000006  0.0000000000000000   F   F   F
  0.7407400000000024  0.7370400000000004  0.0000000000000000   F   F   F
  0.8518499999999989  0.2925899999999970  0.0984699999999989   F   F   F
  0.8518499999999989  0.6259299999999968  0.0984699999999989   F   F   F
  0.8518499999999989  0.9592600000000004  0.0984699999999989   F   F   F
  0.0790423980840458  0.7396013556485196  0.2906697575735986   T   T   T
  0.0688710194385488  0.0649435253422931  0.2900103841100000   T   T   T
  0.0777865181872187  0.4012336864665577  0.2953064142976959   T   T   T
  0.2959360315376025  0.5125998565565761  0.1941651876362395   T   T   T
  0.2948238253505138  0.1820844567559024  0.1947010067142538   T   T   T
  0.2971356340149154  0.8479681595719994  0.1953977481163607   T   T   T
  0.4069215596894907  0.0668120634425268  0.2924243842961625   T   T   T
  0.4078371829916840  0.4027265238934529  0.2957344879184347   T   T   T
  0.4089235794584224  0.7368488564432256  0.2925239032132003   T   T   T
  0.6307057849968842  0.1833325903036657  0.1951216562827210   T   T   T
  0.6308480516352717  0.8467269719379062  0.1952023899450724   T   T   T
  0.6275258555089027  0.5119436558474866  0.1950039334027851   T   T   T
  0.7366677431025904  0.0666480117925150  0.2912212708986104   T   T   T
  0.7444098670556403  0.4057963500798415  0.2948847580523962   T   T   T
  0.9630166504582820  0.8481643015992735  0.1932300388177038   T   T   T
  0.9639411177736605  0.5122923140737291  0.1952219900752839   T   T   T
  0.9633940000000010  0.1839409999999972  0.1922939999999969   F   F   F
  0.3109735658262558  0.5297931962766594  0.3384388103729309   T   T   T
  0.0707167573015994  0.8802207287023803  0.4607882454005299   T   T   T
  0.1413058317434994  0.0549105037555005  0.5133580933140071   T   T   T
  0.3185619383454071  0.9202878527592677  0.5099202627905707   T   T   T
  0.2610794092657078  0.3750500482961210  0.5057333566302209   T   T   T
  0.4581312037513502  0.8046364386212234  0.4938564839760717   T   T   T
  0.4604290072707573  0.6152758379039873  0.4192424881903872   T   T   T
  0.5807604512543114  0.0557162349868951  0.5133959740925963   T   T   T
  0.5789986433798587  0.6123653122838432  0.4805104875691351   T   T   T
  0.7199455190154631  0.5898095944857198  0.5828359023889043   T   T   T
  0.8296670761020132  0.2522562093565474  0.4669603075427742   T   T   T
  0.7699422911626547  0.3714636266861122  0.5160588661084559   T   T   T
  0.8892692485533368  0.7093886523645592  0.5325512955076458   T   T   T
  0.0468959885841678  0.2666978380469770  0.5353054091154934   T   T   T
  0.1214547690337441  0.9154434549648053  0.5040870882450618   T   T   T
  0.1752544588836742  0.2682040457850009  0.5355278224863391   T   T   T
  0.4508660363663090  0.9168122262111722  0.5184924803297731   T   T   T
  0.4630478840869127  0.6237874739209603  0.4655576970043789   T   T   T
  0.7540114831585671  0.5890656573677532  0.5388396422941860   T   T   T
  0.7821559802830926  0.2496243170943205  0.5101875417816026   T   T   T
  0.4642193859745373  0.2521250963450394  0.4190168218890639   T   T   T
  0.8752172360602265  0.6512061749397996  0.4126759982351638   T   T   T
  0.9480403459359154  0.1555983601710641  0.4123549742910854   T   T   T
 
  0.00000000E+00  0.00000000E+00  0.00000000E+00
  0.00000000E+00  0.00000000E+00  0.00000000E+00
  0.00000000E+00  0.00000000E+00  0.00000000E+00
  0.00000000E+00  0.00000000E+00  0.00000000E+00
  0.00000000E+00  0.00000000E+00  0.00000000E+00
  0.00000000E+00  0.00000000E+00  0.00000000E+00
  0.00000000E+00  0.00000000E+00  0.00000000E+00
  0.00000000E+00  0.00000000E+00  0.00000000E+00
  0.00000000E+00  0.00000000E+00  0.00000000E+00
  0.00000000E+00  0.00000000E+00  0.00000000E+00
  0.00000000E+00  0.00000000E+00  0.00000000E+00
  0.00000000E+00  0.00000000E+00  0.00000000E+00
  0.00000000E+00  0.00000000E+00  0.00000000E+00
  0.00000000E+00  0.00000000E+00  0.00000000E+00
  0.00000000E+00  0.00000000E+00  0.00000000E+00
  0.00000000E+00  0.00000000E+00  0.00000000E+00
  0.00000000E+00  0.00000000E+00  0.00000000E+00
  0.00000000E+00  0.00000000E+00  0.00000000E+00
  0.00000000E+00  0.00000000E+00  0.00000000E+00
  0.00000000E+00  0.00000000E+00  0.00000000E+00
  0.00000000E+00  0.00000000E+00  0.00000000E+00
  0.00000000E+00  0.00000000E+00  0.00000000E+00
  0.00000000E+00  0.00000000E+00  0.00000000E+00
  0.00000000E+00  0.00000000E+00  0.00000000E+00
  0.00000000E+00  0.00000000E+00  0.00000000E+00
  0.00000000E+00  0.00000000E+00  0.00000000E+00
  0.00000000E+00  0.00000000E+00  0.00000000E+00
  0.00000000E+00  0.00000000E+00  0.00000000E+00
  0.00000000E+00  0.00000000E+00  0.00000000E+00
  0.00000000E+00  0.00000000E+00  0.00000000E+00
  0.00000000E+00  0.00000000E+00  0.00000000E+00
  0.00000000E+00  0.00000000E+00  0.00000000E+00
  0.00000000E+00  0.00000000E+00  0.00000000E+00
  0.00000000E+00  0.00000000E+00  0.00000000E+00
  0.00000000E+00  0.00000000E+00  0.00000000E+00
  0.00000000E+00  0.00000000E+00  0.00000000E+00
  0.00000000E+00  0.00000000E+00  0.00000000E+00
  0.00000000E+00  0.00000000E+00  0.00000000E+00
  0.00000000E+00  0.00000000E+00  0.00000000E+00
  0.00000000E+00  0.00000000E+00  0.00000000E+00
  0.00000000E+00  0.00000000E+00  0.00000000E+00
  0.00000000E+00  0.00000000E+00  0.00000000E+00
  0.00000000E+00  0.00000000E+00  0.00000000E+00
  0.00000000E+00  0.00000000E+00  0.00000000E+00
  0.00000000E+00  0.00000000E+00  0.00000000E+00
  0.00000000E+00  0.00000000E+00  0.00000000E+00
  0.00000000E+00  0.00000000E+00  0.00000000E+00
  0.00000000E+00  0.00000000E+00  0.00000000E+00
  0.00000000E+00  0.00000000E+00  0.00000000E+00
  0.00000000E+00  0.00000000E+00  0.00000000E+00
  0.00000000E+00  0.00000000E+00  0.00000000E+00
  0.00000000E+00  0.00000000E+00  0.00000000E+00
  0.00000000E+00  0.00000000E+00  0.00000000E+00
  0.00000000E+00  0.00000000E+00  0.00000000E+00
  0.00000000E+00  0.00000000E+00  0.00000000E+00
  0.00000000E+00  0.00000000E+00  0.00000000E+00
  0.00000000E+00  0.00000000E+00  0.00000000E+00
  0.00000000E+00  0.00000000E+00  0.00000000E+00
  0.00000000E+00  0.00000000E+00  0.00000000E+00
  0.00000000E+00  0.00000000E+00  0.00000000E+00
  0.00000000E+00  0.00000000E+00  0.00000000E+00
  0.00000000E+00  0.00000000E+00  0.00000000E+00
