# Supplementary material for: Gold-in-copper at low *CO coverage enables efficient electromethanation of CO2
Source: Nat Commun. 2021 Jun 7;12:3387. doi: 10.1038/s41467-021-23699-4 (PMC8184940; doi:10.1038/s41467-021-23699-4)
Supplement: Supplementary file 2 — Source Data [file 41467_2021_23699_MOESM2_ESM.zip › Source data_Figure 1/Cu36_4_9_H_H]

 Cu H O                                 
   1.00000000000000     
     7.7023400000000004    0.0000000000000000    0.0000000000000000
    -3.8511700000000002    6.6704221085850000    0.0000000000000000
     0.0000000000000000    0.0000000000000000   21.2889400000000002
   Cu   H    O 
    36    17     6
Selective dynamics
Direct
  0.7426928725862558  0.7385100233521561  0.2913440408105574   T   T   T
  0.0740699999999990  0.0703699999999969  0.0000000000000000   F   F   F
  0.0740699999999990  0.4037000000000006  0.0000000000000000   F   F   F
  0.0740699999999990  0.7370400000000004  0.0000000000000000   F   F   F
  0.1851800000000026  0.2925899999999970  0.0984699999999989   F   F   F
  0.1851800000000026  0.6259299999999968  0.0984699999999989   F   F   F
  0.1851800000000026  0.9592600000000004  0.0984699999999989   F   F   F
  0.4074099999999987  0.0703699999999969  0.0000000000000000   F   F   F
  0.4074099999999987  0.4037000000000006  0.0000000000000000   F   F   F
  0.4074099999999987  0.7370400000000004  0.0000000000000000   F   F   F
  0.5185200000000023  0.2925899999999970  0.0984699999999989   F   F   F
  0.5185200000000023  0.6259299999999968  0.0984699999999989   F   F   F
  0.5185200000000023  0.9592600000000004  0.0984699999999989   F   F   F
  0.7407400000000024  0.0703699999999969  0.0000000000000000   F   F   F
  0.7407400000000024  0.4037000000000006  0.0000000000000000   F   F   F
  0.7407400000000024  0.7370400000000004  0.0000000000000000   F   F   F
  0.8518499999999989  0.2925899999999970  0.0984699999999989   F   F   F
  0.8518499999999989  0.6259299999999968  0.0984699999999989   F   F   F
  0.8518499999999989  0.9592600000000004  0.0984699999999989   F   F   F
  0.0735917493414046  0.7367241447949707  0.2915993389076773   T   T   T
  0.0712617664697086  0.0663033401276874  0.2903107683755575   T   T   T
  0.0710801624498336  0.3977121291802701  0.2940118248099309   T   T   T
  0.2947501328320405  0.5129495647509982  0.1940762935198413   T   T   T
  0.2948569276638432  0.1830546932484522  0.1947265319454498   T   T   T
  0.2951884828009473  0.8486292090082630  0.1957473640399199   T   T   T
  0.4066259101013417  0.0686051737469537  0.2919948426710526   T   T   T
  0.4055662539465648  0.4031352803172180  0.2940093498109712   T   T   T
  0.4060391498973533  0.7364540638556299  0.2921732608556913   T   T   T
  0.6312871177794791  0.1839801330131363  0.1947000728249404   T   T   T
  0.6293110178883730  0.8475674627678268  0.1956305295864057   T   T   T
  0.6274627996691354  0.5147930236093412  0.1940467620381202   T   T   T
  0.7391346372720710  0.0679462941059295  0.2910011481910856   T   T   T
  0.7379437426562148  0.4057419071693237  0.2956496028477273   T   T   T
  0.9630226896286516  0.8488162089075071  0.1932624054393988   T   T   T
  0.9606494647489850  0.5118132633870722  0.1958764749701710   T   T   T
  0.9633940000000010  0.1839409999999972  0.1922939999999969   F   F   F
  0.5121112314835686  0.2840854186742421  0.3362419974192376   T   T   T
  0.8606177382968023  0.6373127643233994  0.3358610588130127   T   T   T
  0.2939764458382154  0.5197240344178414  0.3354868328863594   T   T   T
  0.9526899837404098  0.1650400751172599  0.3347041426059012   T   T   T
  0.1947325258911734  0.9395283192013619  0.3889022141096343   T   T   T
  0.2013656978426041  0.0801544762790750  0.4470177042402566   T   T   T
  0.3913496567653587  0.9548440179657106  0.4546444936814394   T   T   T
  0.3145109215862995  0.3960769099518284  0.4576413220772367   T   T   T
  0.5302033064698627  0.8337845489460232  0.4573047748707185   T   T   T
  0.5364054246796390  0.6395351757065443  0.3933114634531076   T   T   T
  0.6491172893719518  0.0901015495517782  0.4576518696278504   T   T   T
  0.6631702816220414  0.6451365873295584  0.4531276076665355   T   T   T
  0.8846595680526494  0.6468051351523334  0.5253223557955988   T   T   T
  0.8511804562082751  0.2841803987021834  0.3942535336440175   T   T   T
  0.8522908346905581  0.4095751441456926  0.4538464421212094   T   T   T
  0.9966211547503281  0.7535652631040269  0.4622044008709200   T   T   T
  0.0776451356043737  0.2737055934424636  0.4588085871659091   T   T   T
  0.2014553288706783  0.9488008620304842  0.4358924311354652   T   T   T
  0.1982363780370104  0.2669787611642803  0.4706712750605084   T   T   T
  0.5216119398534234  0.9586109625598614  0.4714248793667913   T   T   T
  0.5383321694494901  0.6452079258466897  0.4400771155688755   T   T   T
  0.8709694449996053  0.6340849985039115  0.4798109010303948   T   T   T
  0.8440339981013357  0.2806756728485288  0.4410418666825512   T   T   T
 
  0.00000000E+00  0.00000000E+00  0.00000000E+00
  0.00000000E+00  0.00000000E+00  0.00000000E+00
  0.00000000E+00  0.00000000E+00  0.00000000E+00
  0.00000000E+00  0.00000000E+00  0.00000000E+00
  0.00000000E+00  0.00000000E+00  0.00000000E+00
  0.00000000E+00  0.00000000E+00  0.00000000E+00
  0.00000000E+00  0.00000000E+00  0.00000000E+00
  0.00000000E+00  0.00000000E+00  0.00000000E+00
  0.00000000E+00  0.00000000E+00  0.00000000E+00
  0.00000000E+00  0.00000000E+00  0.00000000E+00
  0.00000000E+00  0.00000000E+00  0.00000000E+00
  0.00000000E+00  0.00000000E+00  0.00000000E+00
  0.00000000E+00  0.00000000E+00  0.00000000E+00
  0.00000000E+00  0.00000000E+00  0.00000000E+00
  0.00000000E+00  0.00000000E+00  0.00000000E+00
  0.00000000E+00  0.00000000E+00  0.00000000E+00
  0.00000000E+00  0.00000000E+00  0.00000000E+00
  0.00000000E+00  0.00000000E+00  0.00000000E+00
  0.00000000E+00  0.00000000E+00  0.00000000E+00
  0.00000000E+00  0.00000000E+00  0.00000000E+00
  0.00000000E+00  0.00000000E+00  0.00000000E+00
  0.00000000E+00  0.00000000E+00  0.00000000E+00
  0.00000000E+00  0.00000000E+00  0.00000000E+00
  0.00000000E+00  0.00000000E+00  0.00000000E+00
  0.00000000E+00  0.00000000E+00  0.00000000E+00
  0.00000000E+00  0.00000000E+00  0.00000000E+00
  0.00000000E+00  0.00000000E+00  0.00000000E+00
  0.00000000E+00  0.00000000E+00  0.00000000E+00
  0.00000000E+00  0.00000000E+00  0.00000000E+00
  0.00000000E+00  0.00000000E+00  0.00000000E+00
  0.00000000E+00  0.00000000E+00  0.00000000E+00
  0.00000000E+00  0.00000000E+00  0.00000000E+00
  0.00000000E+00  0.00000000E+00  0.00000000E+00
  0.00000000E+00  0.00000000E+00  0.00000000E+00
  0.00000000E+00  0.00000000E+00  0.00000000E+00
  0.00000000E+00  0.00000000E+00  0.00000000E+00
  0.00000000E+00  0.00000000E+00  0.00000000E+00
  0.00000000E+00  0.00000000E+00  0.00000000E+00
  0.00000000E+00  0.00000000E+00  0.00000000E+00
  0.00000000E+00  0.00000000E+00  0.00000000E+00
  0.00000000E+00  0.00000000E+00  0.00000000E+00
  0.00000000E+00  0.00000000E+00  0.00000000E+00
  0.00000000E+00  0.00000000E+00  0.00000000E+00
  0.00000000E+00  0.00000000E+00  0.00000000E+00
  0.00000000E+00  0.00000000E+00  0.00000000E+00
  0.00000000E+00  0.00000000E+00  0.00000000E+00
  0.00000000E+00  0.00000000E+00  0.00000000E+00
  0.00000000E+00  0.00000000E+00  0.00000000E+00
  0.00000000E+00  0.00000000E+00  0.00000000E+00
  0.00000000E+00  0.00000000E+00  0.00000000E+00
  0.00000000E+00  0.00000000E+00  0.00000000E+00
  0.00000000E+00  0.00000000E+00  0.00000000E+00
  0.00000000E+00  0.00000000E+00  0.00000000E+00
  0.00000000E+00  0.00000000E+00  0.00000000E+00
  0.00000000E+00  0.00000000E+00  0.00000000E+00
  0.00000000E+00  0.00000000E+00  0.00000000E+00
  0.00000000E+00  0.00000000E+00  0.00000000E+00
  0.00000000E+00  0.00000000E+00  0.00000000E+00
  0.00000000E+00  0.00000000E+00  0.00000000E+00
