# Supplementary material for: Gold-in-copper at low *CO coverage enables efficient electromethanation of CO2
Source: Nat Commun. 2021 Jun 7;12:3387. doi: 10.1038/s41467-021-23699-4 (PMC8184940; doi:10.1038/s41467-021-23699-4)
Supplement: Supplementary file 2 — Source Data [file 41467_2021_23699_MOESM2_ESM.zip › Source data_Figure 1/Cu36_4_9_OCCOH]

 C Cu H O                               
   1.00000000000000     
     7.7023400000000004    0.0000000000000000    0.0000000000000000
    -3.8511700000000002    6.6704221085850000    0.0000000000000000
     0.0000000000000000    0.0000000000000000   21.2889400000000002
   C    Cu   H    O 
     4    36    14    10
Selective dynamics
Direct
  0.9542196130289154  0.5228819443423944  0.3676928839316748   T   T   T
  0.8593072484391456  0.6362250373643910  0.3588479674876782   T   T   T
  0.2890987039176797  0.1891894401965233  0.3589499523622929   T   T   T
  0.5304650193995649  0.9468327382014171  0.3567189086398923   T   T   T
  0.7484332651807253  0.7310338391189433  0.2881577936672208   T   T   T
  0.0740699999999990  0.0703699999999969  0.0000000000000000   F   F   F
  0.0740699999999990  0.4037000000000006  0.0000000000000000   F   F   F
  0.0740699999999990  0.7370400000000004  0.0000000000000000   F   F   F
  0.1851800000000026  0.2925899999999970  0.0984699999999989   F   F   F
  0.1851800000000026  0.6259299999999968  0.0984699999999989   F   F   F
  0.1851800000000026  0.9592600000000004  0.0984699999999989   F   F   F
  0.4074099999999987  0.0703699999999969  0.0000000000000000   F   F   F
  0.4074099999999987  0.4037000000000006  0.0000000000000000   F   F   F
  0.4074099999999987  0.7370400000000004  0.0000000000000000   F   F   F
  0.5185200000000023  0.2925899999999970  0.0984699999999989   F   F   F
  0.5185200000000023  0.6259299999999968  0.0984699999999989   F   F   F
  0.5185200000000023  0.9592600000000004  0.0984699999999989   F   F   F
  0.7407400000000024  0.0703699999999969  0.0000000000000000   F   F   F
  0.7407400000000024  0.4037000000000006  0.0000000000000000   F   F   F
  0.7407400000000024  0.7370400000000004  0.0000000000000000   F   F   F
  0.8518499999999989  0.2925899999999970  0.0984699999999989   F   F   F
  0.8518499999999989  0.6259299999999968  0.0984699999999989   F   F   F
  0.8518499999999989  0.9592600000000004  0.0984699999999989   F   F   F
  0.0880809113586714  0.7512992825620901  0.2919161993298708   T   T   T
  0.0757051235657468  0.0780468566714624  0.2916707153548067   T   T   T
  0.0664392166504698  0.4130164229846338  0.2949188694943821   T   T   T
  0.2952739054555634  0.5145570996012061  0.1959414294910579   T   T   T
  0.2985489926535236  0.1800507878137488  0.1933219905778063   T   T   T
  0.2977166569404154  0.8497265674985204  0.1950013858015140   T   T   T
  0.4109071248224342  0.0708849756065147  0.2970073653411501   T   T   T
  0.4019559260627771  0.4039379900265175  0.2919699752342183   T   T   T
  0.4142615801262019  0.7352607161474982  0.2912824040217044   T   T   T
  0.6294960185364146  0.1819448157001502  0.1951890797378436   T   T   T
  0.6324662033767964  0.8465522229522958  0.1934143710748390   T   T   T
  0.6267560934831985  0.5103357680138217  0.1939301766874352   T   T   T
  0.7439967433390577  0.0658648465036083  0.2915148020979450   T   T   T
  0.7304921062370110  0.3943991646664758  0.2926479273406438   T   T   T
  0.9682410407148769  0.8518668960483690  0.1937453719200196   T   T   T
  0.9623519400799528  0.5166924849722514  0.1945417364387977   T   T   T
  0.9639270829716304  0.1832887174359116  0.1958903240962222   T   T   T
  0.9542899737847481  0.8259993769524143  0.4889068599271414   T   T   T
  0.9614321614447725  0.9702715924905965  0.5458175138283367   T   T   T
  0.1416230017172618  0.8357849576547272  0.5536826147595698   T   T   T
  0.0566126763594787  0.2839733185890057  0.5466316914805315   T   T   T
  0.2646080394830569  0.7020281432754154  0.5440767192538497   T   T   T
  0.1796474052451607  0.5021002061907054  0.4699073693732394   T   T   T
  0.3977509759001193  0.9549172078495158  0.5508199681340719   T   T   T
  0.3659945277006096  0.5063199214436426  0.5089066448755255   T   T   T
  0.6954249359485482  0.5959694166814398  0.5410441240506010   T   T   T
  0.5876129500484938  0.1016595043921520  0.4801127740791396   T   T   T
  0.5872201533478468  0.2678626585878082  0.5240952028956242   T   T   T
  0.6458259826782128  0.5321844923884447  0.4726049475175914   T   T   T
  0.8216761396657717  0.1525901341178314  0.5523867932104228   T   T   T
  0.7511642823501833  0.7866319219285325  0.4024414897965296   T   T   T
  0.9651569768003146  0.8408210959456840  0.5350280898148382   T   T   T
  0.9476643043043629  0.1553219640148952  0.5634922410674030   T   T   T
  0.2714017483310423  0.8265474398562418  0.5659053365253083   T   T   T
  0.2421530764319670  0.5159292658853701  0.5122498168451550   T   T   T
  0.5879701865737427  0.4893041674902644  0.5154401096874578   T   T   T
  0.5894029997473942  0.1386341029227269  0.5245729229034736   T   T   T
  0.0001884890313968  0.4632562973395525  0.4172967090664461   T   T   T
  0.8079465156822245  0.7033312859874277  0.4155437648041763   T   T   T
  0.2879995187535649  0.1892332410893743  0.4150094228266274   T   T   T
  0.5372966869691655  0.9385667663243070  0.4133518100311875   T   T   T
 
  0.00000000E+00  0.00000000E+00  0.00000000E+00
  0.00000000E+00  0.00000000E+00  0.00000000E+00
  0.00000000E+00  0.00000000E+00  0.00000000E+00
  0.00000000E+00  0.00000000E+00  0.00000000E+00
  0.00000000E+00  0.00000000E+00  0.00000000E+00
  0.00000000E+00  0.00000000E+00  0.00000000E+00
  0.00000000E+00  0.00000000E+00  0.00000000E+00
  0.00000000E+00  0.00000000E+00  0.00000000E+00
  0.00000000E+00  0.00000000E+00  0.00000000E+00
  0.00000000E+00  0.00000000E+00  0.00000000E+00
  0.00000000E+00  0.00000000E+00  0.00000000E+00
  0.00000000E+00  0.00000000E+00  0.00000000E+00
  0.00000000E+00  0.00000000E+00  0.00000000E+00
  0.00000000E+00  0.00000000E+00  0.00000000E+00
  0.00000000E+00  0.00000000E+00  0.00000000E+00
  0.00000000E+00  0.00000000E+00  0.00000000E+00
  0.00000000E+00  0.00000000E+00  0.00000000E+00
  0.00000000E+00  0.00000000E+00  0.00000000E+00
  0.00000000E+00  0.00000000E+00  0.00000000E+00
  0.00000000E+00  0.00000000E+00  0.00000000E+00
  0.00000000E+00  0.00000000E+00  0.00000000E+00
  0.00000000E+00  0.00000000E+00  0.00000000E+00
  0.00000000E+00  0.00000000E+00  0.00000000E+00
  0.00000000E+00  0.00000000E+00  0.00000000E+00
  0.00000000E+00  0.00000000E+00  0.00000000E+00
  0.00000000E+00  0.00000000E+00  0.00000000E+00
  0.00000000E+00  0.00000000E+00  0.00000000E+00
  0.00000000E+00  0.00000000E+00  0.00000000E+00
  0.00000000E+00  0.00000000E+00  0.00000000E+00
  0.00000000E+00  0.00000000E+00  0.00000000E+00
  0.00000000E+00  0.00000000E+00  0.00000000E+00
  0.00000000E+00  0.00000000E+00  0.00000000E+00
  0.00000000E+00  0.00000000E+00  0.00000000E+00
  0.00000000E+00  0.00000000E+00  0.00000000E+00
  0.00000000E+00  0.00000000E+00  0.00000000E+00
  0.00000000E+00  0.00000000E+00  0.00000000E+00
  0.00000000E+00  0.00000000E+00  0.00000000E+00
  0.00000000E+00  0.00000000E+00  0.00000000E+00
  0.00000000E+00  0.00000000E+00  0.00000000E+00
  0.00000000E+00  0.00000000E+00  0.00000000E+00
  0.00000000E+00  0.00000000E+00  0.00000000E+00
  0.00000000E+00  0.00000000E+00  0.00000000E+00
  0.00000000E+00  0.00000000E+00  0.00000000E+00
  0.00000000E+00  0.00000000E+00  0.00000000E+00
  0.00000000E+00  0.00000000E+00  0.00000000E+00
  0.00000000E+00  0.00000000E+00  0.00000000E+00
  0.00000000E+00  0.00000000E+00  0.00000000E+00
  0.00000000E+00  0.00000000E+00  0.00000000E+00
  0.00000000E+00  0.00000000E+00  0.00000000E+00
  0.00000000E+00  0.00000000E+00  0.00000000E+00
  0.00000000E+00  0.00000000E+00  0.00000000E+00
  0.00000000E+00  0.00000000E+00  0.00000000E+00
  0.00000000E+00  0.00000000E+00  0.00000000E+00
  0.00000000E+00  0.00000000E+00  0.00000000E+00
  0.00000000E+00  0.00000000E+00  0.00000000E+00
  0.00000000E+00  0.00000000E+00  0.00000000E+00
  0.00000000E+00  0.00000000E+00  0.00000000E+00
  0.00000000E+00  0.00000000E+00  0.00000000E+00
  0.00000000E+00  0.00000000E+00  0.00000000E+00
  0.00000000E+00  0.00000000E+00  0.00000000E+00
  0.00000000E+00  0.00000000E+00  0.00000000E+00
  0.00000000E+00  0.00000000E+00  0.00000000E+00
  0.00000000E+00  0.00000000E+00  0.00000000E+00
  0.00000000E+00  0.00000000E+00  0.00000000E+00
